# Supplementary material for: 5-[(4-Meth­oxy­benz­yl)sulfan­yl]-2-methyl-1,3,4-thia­diazole
Source: Acta Crystallogr Sect E Struct Rep Online. 2010 Dec 18;67(Pt 1):o163. doi: 10.1107/S1600536810051858 (PMC3050388; doi:10.1107/S1600536810051858)
Supplement: Supplementary file 2 [file e-67-0o163-Isup2.hkl]

# 
# h,k,l, Fc-squared, Fo-squared, sigma(Fo-squared) and status flag 
# 
data_I
_shelx_title ' ach11m in P2(1)/c (R.T.)' 
_shelx_refln_list_code          4 
_shelx_F_calc_maximum      157.59 
_exptl_crystal_F_000       528.00 
_reflns_d_resolution_high  0.7697 
 
loop_ 
 _symmetry_equiv_pos_as_xyz 
 'x, y, z' 
 '-x, y+1/2, -z+1/2' 
 '-x, -y, -z' 
 'x, -y-1/2, z-1/2' 
 
_cell_length_a    14.7765 
_cell_length_b     8.6916 
_cell_length_c     9.7339 
_cell_angle_alpha  90.000 
_cell_angle_beta   96.477 
_cell_angle_gamma  90.000 
 
_shelx_F_squared_multiplier     1.000 
 
loop_ 
 _refln_index_h 
 _refln_index_k 
 _refln_index_l 
 _refln_F_squared_calc 
 _refln_F_squared_meas 
 _refln_F_squared_sigma 
 _refln_observed_status 
   2   0   0      741.70      764.34      7.92 o 
   3   0   0      239.47      256.37      4.30 o 
   4   0   0      244.46      251.25      4.81 o 
   5   0   0     1774.37     1869.65     19.44 o 
   6   0   0     3083.96     3326.24     32.33 o 
   7   0   0     3831.36     3968.57     38.45 o 
   8   0   0      198.92      186.35      5.60 o 
   9   0   0     3018.02     3017.03     32.16 o 
  10   0   0      349.06      333.95      8.38 o 
  11   0   0       19.68       16.07      3.11 o 
  12   0   0        0.02        3.59      2.50 o 
  13   0   0        0.02        0.92      3.86 o 
  14   0   0      122.05      102.32     11.58 o 
  15   0   0       88.86       93.46     11.87 o 
  16   0   0       83.40      110.12     12.83 o 
  17   0   0       50.98       48.28     10.69 o 
  18   0   0        0.69        1.37      8.55 o 
  19   0   0        0.26        8.48      9.90 o 
   1   1   0      121.59      115.40      1.81 o 
   2   1   0     5742.85     5908.93     60.20 o 
   3   1   0      621.23      593.82      6.05 o 
   4   1   0       55.99       59.12      1.82 o 
   5   1   0      975.67      995.29      9.14 o 
   6   1   0      348.62      331.77      4.56 o 
   7   1   0     1596.97     1752.41     14.11 o 
   8   1   0      195.48      185.96      3.99 o 
   9   1   0      292.60      297.61      5.25 o 
  10   1   0       72.10       73.25      3.23 o 
  11   1   0        8.07        5.46      2.02 o 
  12   1   0        1.74        4.70      1.95 o 
  13   1   0        8.50        5.83      3.69 o 
  14   1   0       18.69       25.64      4.60 o 
  15   1   0       68.51       91.01      8.36 o 
  16   1   0        2.12       -7.32      9.29 o 
  17   1   0        2.32        8.39      6.08 o 
  18   1   0        1.58       -3.57      6.17 o 
  19   1   0        0.44        1.35      6.67 o 
   0   2   0     7071.98     7042.03    125.47 o 
   1   2   0     2869.99     3106.12     22.53 o 
   2   2   0      517.35      550.03      6.58 o 
   3   2   0      300.90      287.04      4.07 o 
   4   2   0       58.98       61.86      2.02 o 
   5   2   0      336.00      328.13      4.79 o 
   6   2   0        7.17        6.82      1.30 o 
   7   2   0       15.76       18.39      1.62 o 
   8   2   0      347.88      348.55      5.55 o 
   9   2   0       56.27       65.52      2.81 o 
  10   2   0      222.80      242.09      5.68 o 
  11   2   0        0.00        0.13      1.41 o 
  12   2   0       26.11       35.38      4.84 o 
  13   2   0        3.78        7.26      4.37 o 
  14   2   0        7.81       12.38      4.12 o 
  15   2   0       16.12       23.43      4.98 o 
  16   2   0        5.46        3.02      5.40 o 
  17   2   0        6.46        7.87      6.01 o 
  18   2   0        0.01        0.83      7.07 o 
   1   3   0        0.06        0.61      1.15 o 
   2   3   0      409.71      409.63      5.71 o 
   3   3   0     2261.38     2327.17     22.53 o 
   4   3   0      982.94      970.18      9.52 o 
   5   3   0     1972.11     1997.47     14.37 o 
   6   3   0     1243.69     1226.66     10.37 o 
   7   3   0      824.85      864.81      9.82 o 
   8   3   0        3.78        2.30      1.53 o 
   9   3   0      842.28      808.23     10.97 o 
  10   3   0      490.45      531.58      9.18 o 
  11   3   0      170.69      165.60      7.35 o 
  12   3   0      241.65      243.19      8.66 o 
  13   3   0       26.56       29.78      4.85 o 
  14   3   0       41.93       47.49      5.63 o 
  15   3   0        0.00        6.85      5.47 o 
  16   3   0        0.51        5.49      5.30 o 
  17   3   0        2.79       -2.51      3.15 o 
  18   3   0        6.02        2.38      7.10 o 
   0   4   0      633.32      601.35     10.28 o 
   1   4   0      192.01      205.92      3.96 o 
   2   4   0     1118.23     1147.57     11.67 o 
   3   4   0       55.89       60.99      3.17 o 
   4   4   0      292.86      277.65      5.07 o 
   5   4   0       95.01       93.25      3.47 o 
   6   4   0      416.81      441.74      6.11 o 
   7   4   0       15.78       14.27      1.78 o 
   8   4   0       72.82       65.27      3.09 o 
   9   4   0       10.56       10.02      1.88 o 
  10   4   0       12.85       10.56      3.58 o 
  11   4   0      105.48      101.94      6.41 o 
  12   4   0       17.72       28.18      4.47 o 
  13   4   0        4.20        4.34      6.16 o 
  14   4   0       18.81       13.14      5.27 o 
  15   4   0        8.05        6.20      6.70 o 
  16   4   0        1.52       -3.59      6.32 o 
  17   4   0        1.91        0.74      7.84 o 
   1   5   0     1022.18     1018.18     10.44 o 
   2   5   0        1.79       -1.57      1.75 o 
   3   5   0       97.45       93.90      4.35 o 
   4   5   0      201.78      226.87      4.97 o 
   5   5   0       24.80       25.46      2.88 o 
   6   5   0        4.82        1.51      1.62 o 
   7   5   0       11.62       14.48      2.04 o 
   8   5   0        9.44        9.15      1.92 o 
   9   5   0      101.88      113.70      6.01 o 
  10   5   0      153.11      150.07      7.01 o 
  11   5   0        3.63        2.54      3.57 o 
  12   5   0        0.62        1.89      3.96 o 
  13   5   0       26.52       27.54      7.24 o 
  14   5   0        2.02       -4.38      6.08 o 
  15   5   0        2.03       -4.32      6.54 o 
  16   5   0        2.28        4.17      7.46 o 
  17   5   0        8.75       17.37      8.45 o 
   0   6   0      173.97      175.46      7.70 o 
   1   6   0       10.98       13.91      2.65 o 
   2   6   0       10.15       13.91      3.07 o 
   3   6   0        0.00       -0.44      2.53 o 
   4   6   0       39.14       46.00      3.53 o 
   5   6   0      197.36      193.88      5.39 o 
   6   6   0        0.02        1.01      2.35 o 
   7   6   0        1.17        2.08      1.76 o 
   8   6   0       58.14       57.76      4.33 o 
   9   6   0       44.76       47.54      4.36 o 
  10   6   0        8.61       15.97      5.61 o 
  11   6   0        0.17       -1.82      5.18 o 
  12   6   0        2.67        0.71      5.74 o 
  13   6   0        1.21       -0.15      5.96 o 
  14   6   0       10.71        7.88     13.32 o 
  15   6   0        0.73        9.09      7.47 o 
  16   6   0        0.18       -0.84      7.13 o 
   1   7   0       66.48       76.79      5.68 o 
   2   7   0      186.47      178.77      7.37 o 
   3   7   0      656.44      643.57     12.76 o 
   4   7   0      300.19      305.59      7.79 o 
   5   7   0      225.69      234.95      7.27 o 
   6   7   0      226.95      229.38      7.35 o 
   7   7   0       96.73      101.92      6.44 o 
   8   7   0        4.48        1.87      3.73 o 
   9   7   0       90.49       97.70      8.17 o 
  10   7   0       71.96       58.95      7.67 o 
  11   7   0       56.86       64.67      8.18 o 
  12   7   0       33.77       42.00      7.62 o 
  13   7   0       40.38       38.36     13.18 o 
  14   7   0       21.35       26.62     10.07 o 
   0   8   0      133.65      157.66     13.00 o 
   1   8   0      112.58      143.32      9.54 o 
   2   8   0       14.34       23.23      5.72 o 
   3   8   0        0.75       -0.30      4.84 o 
   4   8   0       62.07       76.11      7.69 o 
   5   8   0       65.29       84.09      9.31 o 
   6   8   0       61.91       74.80     13.30 o 
   7   8   0      120.68      147.40     16.07 o 
   8   8   0       89.55      110.47     15.50 o 
   9   8   0       23.92       20.08     11.30 o 
  10   8   0        1.59        2.85      8.88 o 
  11   8   0        0.69       -3.10     13.95 o 
  12   8   0        1.72        1.68     13.86 o 
  13   8   0       11.31       11.59     16.14 o 
   1   9   0        4.34        2.59      5.28 o 
   2   9   0        0.00       -2.68      5.46 o 
   3   9   0       95.59       92.99      8.92 o 
   4   9   0        8.78        9.89      9.47 o 
   5   9   0        5.29       10.84      9.80 o 
   6   9   0       33.38       38.35     12.19 o 
   7   9   0        0.12      -12.71      9.59 o 
   8   9   0        4.11        3.93     11.44 o 
   9   9   0        3.84        6.43     14.49 o 
  10   9   0        7.25        0.29     13.71 o 
  11   9   0        1.30       -6.70      3.65 o 
   0  10   0       76.35       90.46     17.24 o 
   1  10   0       87.93       98.72      9.75 o 
   2  10   0       11.08        7.66      7.96 o 
   3  10   0        0.20        1.42     12.05 o 
   4  10   0        2.37       -3.11      9.98 o 
   5  10   0       11.78        3.78     10.79 o 
   6  10   0       51.01       33.09     13.14 o 
   7  10   0       35.74       28.53     17.61 o 
   8  10   0       35.09       31.17     14.34 o 
   1  11   0        0.74        0.13     18.50 o 
   2  11   0        5.91        8.93     11.33 o 
   3  11   0        2.01      -16.55      9.99 o 
   4  11   0        5.62        8.48     11.83 o 
 -19   1   1        1.92        8.04      6.90 o 
 -18   1   1        1.04        7.35      6.21 o 
 -17   1   1        6.52       19.27      6.45 o 
 -16   1   1        1.36        0.00      5.35 o 
 -15   1   1       21.69       23.74      6.00 o 
 -14   1   1       24.66       21.32      5.58 o 
 -13   1   1        1.18        4.45      3.70 o 
 -12   1   1      103.38      103.57      5.07 o 
 -11   1   1      169.91      177.37      4.47 o 
 -10   1   1      360.96      369.07      5.88 o 
  -9   1   1        0.06        0.55      1.17 o 
  -8   1   1        3.13        5.38      1.23 o 
  -7   1   1        1.76        4.31      1.07 o 
  -6   1   1      510.41      540.68      5.54 o 
  -5   1   1      744.26      731.52      6.36 o 
  -4   1   1     2010.05     2095.63     12.71 o 
  -3   1   1       82.81       83.97      2.62 o 
  -2   1   1      280.05      311.70      4.92 o 
  -1   1   1     1142.75     1101.64     17.82 o 
   0   1   1     2051.28     2261.62     19.26 o 
   1   1   1       92.60       89.84      2.66 o 
   2   1   1       60.43       74.73      1.91 o 
   3   1   1     1849.78     1855.12     13.10 o 
   4   1   1      241.80      252.98      4.00 o 
   5   1   1      931.14      930.58      8.49 o 
   6   1   1      718.30      731.90      7.65 o 
   7   1   1        5.13        3.15      1.18 o 
   8   1   1       26.27       30.45      2.28 o 
   9   1   1      165.14      167.20      5.20 o 
  10   1   1       86.37       87.03      3.90 o 
  11   1   1      217.23      192.08      5.65 o 
  12   1   1      267.08      266.16      7.60 o 
  13   1   1       20.53       19.28      3.36 o 
  14   1   1        0.15        2.16      3.73 o 
  15   1   1        0.73       -5.24      4.82 o 
  16   1   1        1.27       -3.57      5.31 o 
  17   1   1        6.83        9.16      6.07 o 
  18   1   1        2.63        1.45      6.96 o 
 -18   2   1       10.81       13.63      7.02 o 
 -17   2   1       31.13       30.04      6.88 o 
 -16   2   1       10.06       12.64      5.63 o 
 -15   2   1        5.83        0.45      7.09 o 
 -14   2   1        1.77       -5.89      3.42 o 
 -13   2   1       43.63       39.23      4.83 o 
 -12   2   1      201.30      195.95      7.81 o 
 -11   2   1      670.68      622.63      9.94 o 
 -10   2   1      185.98      167.95      4.19 o 
  -9   2   1      243.78      260.32      4.53 o 
  -8   2   1       92.39       79.91      2.43 o 
  -7   2   1     1067.10     1174.18     11.72 o 
  -6   2   1        6.31        3.94      1.04 o 
  -5   2   1      916.94      926.07      8.07 o 
  -4   2   1      848.78      866.08      9.12 o 
  -3   2   1      107.45      118.98      2.40 o 
  -2   2   1     6222.12     6313.08     51.88 o 
  -1   2   1     6259.22     6395.13     54.32 o 
   0   2   1    16165.42    15929.52    127.61 o 
   1   2   1     2664.95     2701.63     18.66 o 
   2   2   1     2484.62     2569.95     20.68 o 
   3   2   1     1836.56     1894.59     14.56 o 
   4   2   1      755.89      757.02      7.73 o 
   5   2   1     2782.60     2768.75     21.17 o 
   6   2   1      288.83      288.44      4.59 o 
   7   2   1      272.76      273.94      4.79 o 
   8   2   1       25.83       30.22      2.24 o 
   9   2   1       48.85       52.63      3.16 o 
  10   2   1      304.01      296.81      6.27 o 
  11   2   1       24.05       29.89      3.02 o 
  12   2   1      105.54      111.89      5.42 o 
  13   2   1        0.36        2.64      3.56 o 
  14   2   1       10.32       13.78      5.13 o 
  15   2   1        3.66        7.29      4.86 o 
  16   2   1        0.61        3.15      6.40 o 
  17   2   1        0.21        1.04      6.91 o 
  18   2   1        5.48        7.43      7.47 o 
 -18   3   1        3.38        0.20      6.83 o 
 -17   3   1        3.88        0.93      5.80 o 
 -16   3   1        8.58        7.40      5.64 o 
 -15   3   1       21.02       26.47      6.08 o 
 -14   3   1       36.87       24.64      4.84 o 
 -13   3   1       19.79        9.27      5.07 o 
 -12   3   1       23.36       23.00      4.82 o 
 -11   3   1       19.88       24.56      4.34 o 
 -10   3   1        6.09        5.69      1.99 o 
  -9   3   1      497.68      482.11      7.53 o 
  -8   3   1       64.27       68.55      2.61 o 
  -7   3   1      795.89      762.17      7.76 o 
  -6   3   1        7.88        5.83      1.26 o 
  -5   3   1      232.06      250.21      4.08 o 
  -4   3   1       98.06       92.90      2.54 o 
  -3   3   1      385.02      409.37      5.14 o 
  -2   3   1      263.36      271.26      4.00 o 
  -1   3   1       29.65       37.19      2.08 o 
   0   3   1     1668.81     1654.17     12.80 o 
   1   3   1      470.93      448.09      5.51 o 
   2   3   1       25.17       20.46      1.79 o 
   3   3   1      144.19      148.11      3.62 o 
   4   3   1      193.30      183.92      4.11 o 
   5   3   1      717.85      738.58      7.39 o 
   6   3   1      660.58      633.12      7.98 o 
   7   3   1       51.97       45.78      2.83 o 
   8   3   1      197.24      196.00      5.38 o 
   9   3   1       35.94       29.44      3.04 o 
  10   3   1       61.10       64.50      4.26 o 
  11   3   1      432.11      390.54      8.50 o 
  12   3   1      115.11      122.51      7.09 o 
  13   3   1        8.99       11.63      4.01 o 
  14   3   1        8.87       13.82      5.23 o 
  15   3   1       18.06       10.85      6.82 o 
  16   3   1       16.54       21.91      7.62 o 
  17   3   1        0.79        1.68      7.39 o 
  18   3   1        0.87        1.65      7.84 o 
 -17   4   1        0.45        3.91      7.15 o 
 -16   4   1        2.73       14.21      5.82 o 
 -15   4   1        8.39       12.15      5.71 o 
 -14   4   1       35.63       53.95      6.81 o 
 -13   4   1        2.24        4.87      4.42 o 
 -12   4   1      213.37      214.24      8.29 o 
 -11   4   1      167.62      165.52      7.43 o 
 -10   4   1       33.39       32.57      4.17 o 
  -9   4   1      192.82      168.15      6.41 o 
  -8   4   1       16.18       15.90      2.22 o 
  -7   4   1      241.43      226.92      3.89 o 
  -6   4   1      383.16      363.67      5.96 o 
  -5   4   1     1745.28     1729.57     14.95 o 
  -4   4   1       47.38       48.28      2.53 o 
  -3   4   1       96.95       97.63      3.07 o 
  -2   4   1       31.18       34.76      2.55 o 
  -1   4   1        0.89        1.67      1.58 o 
   0   4   1     1200.39     1180.44     10.04 o 
   1   4   1      144.77      128.20      3.28 o 
   2   4   1     2693.10     2799.91     22.52 o 
   3   4   1      709.81      663.02      8.99 o 
   4   4   1        1.72        7.80      1.90 o 
   5   4   1      462.31      448.90      7.12 o 
   6   4   1        3.47        4.09      1.21 o 
   7   4   1       87.72       89.20      3.89 o 
   8   4   1       84.17       83.07      3.59 o 
   9   4   1      463.02      437.79      7.79 o 
  10   4   1        6.14        8.95      2.54 o 
  11   4   1       66.01       59.14      5.29 o 
  12   4   1       10.44        8.20      4.65 o 
  13   4   1        0.76        3.23      5.73 o 
  14   4   1       26.20       22.51      7.02 o 
  15   4   1        0.30       -6.04      6.51 o 
  16   4   1        5.64        7.48      7.02 o 
  17   4   1        6.38        2.17      7.76 o 
 -17   5   1        7.88       -2.60      7.70 o 
 -16   5   1        0.82       -8.69      6.56 o 
 -15   5   1       11.92       -2.12     10.79 o 
 -14   5   1       85.04       87.59     11.35 o 
 -13   5   1       27.74       33.25      5.65 o 
 -12   5   1       32.53       25.75      4.87 o 
 -11   5   1       13.39       11.78      3.88 o 
 -10   5   1       57.10       65.14      5.42 o 
  -9   5   1       98.33      107.38      5.41 o 
  -8   5   1      977.72      910.33     12.33 o 
  -7   5   1      453.36      439.23      6.58 o 
  -6   5   1      466.74      434.01      7.29 o 
  -5   5   1     1275.93     1294.40     13.63 o 
  -4   5   1      206.36      227.37      5.19 o 
  -3   5   1        2.94        2.34      1.77 o 
  -2   5   1     1017.69     1038.48     11.98 o 
  -1   5   1      379.52      395.81      6.90 o 
   0   5   1      790.98      802.88      8.86 o 
   1   5   1      935.46      938.14      9.35 o 
   2   5   1      608.03      577.19      8.23 o 
   3   5   1      296.23      293.65      7.35 o 
   4   5   1       62.65       56.95      6.32 o 
   5   5   1       22.48       18.03      2.61 o 
   6   5   1       32.30       34.33      2.52 o 
   7   5   1       83.98       86.80      3.52 o 
   8   5   1      278.28      288.20      6.35 o 
   9   5   1      688.20      662.29     10.07 o 
  10   5   1       57.03       74.39      6.68 o 
  11   5   1        3.57        6.23      5.43 o 
  12   5   1        1.70        1.32      5.67 o 
  13   5   1        2.29        3.37      7.63 o 
  14   5   1        0.15        7.92      6.68 o 
  15   5   1       39.73       33.79      8.30 o 
  16   5   1       22.43       28.53     11.98 o 
 -16   6   1        0.46        2.59      7.56 o 
 -15   6   1        8.57        2.19      6.94 o 
 -14   6   1        0.34       -2.47      6.47 o 
 -13   6   1        1.43        4.89      6.22 o 
 -12   6   1       13.74       16.20      4.57 o 
 -11   6   1        7.90        6.77      3.97 o 
 -10   6   1       31.64       29.95      4.33 o 
  -9   6   1       57.31       70.83      5.53 o 
  -8   6   1       64.84       68.00      5.06 o 
  -7   6   1        3.42        0.85      3.78 o 
  -6   6   1      214.63      209.18      7.03 o 
  -5   6   1       43.87       50.74      3.65 o 
  -4   6   1      228.79      230.80      5.79 o 
  -3   6   1       71.84       68.97      3.82 o 
  -2   6   1       21.79       19.51      3.31 o 
  -1   6   1        9.22       15.87      3.15 o 
   0   6   1      245.24      236.16      6.01 o 
   1   6   1      643.44      618.50      9.49 o 
   2   6   1      719.26      691.48     10.60 o 
   3   6   1      348.52      331.20      7.06 o 
   4   6   1       48.48       47.47      4.47 o 
   5   6   1        0.80        2.90      1.65 o 
   6   6   1        6.92       10.46      2.80 o 
   7   6   1       69.80       78.49      3.78 o 
   8   6   1      103.87       96.36      5.94 o 
   9   6   1       99.89      107.31      8.56 o 
  10   6   1       49.64       49.86      7.17 o 
  11   6   1       39.66       48.52      7.48 o 
  12   6   1       25.46       24.13      7.12 o 
  13   6   1       48.60       52.14      8.86 o 
  14   6   1        0.01        1.95      6.80 o 
  15   6   1        3.29        1.44      7.17 o 
 -15   7   1        0.18       -6.05     12.74 o 
 -14   7   1        0.24        0.10      9.05 o 
 -13   7   1        3.46        9.75      9.56 o 
 -12   7   1       16.65       10.42      8.60 o 
 -11   7   1        4.54        1.41      8.41 o 
 -10   7   1       31.11       35.55      5.59 o 
  -9   7   1        7.79       10.27      3.76 o 
  -8   7   1      117.69      109.96      8.31 o 
  -7   7   1        1.47        3.41      4.64 o 
  -6   7   1       17.66       22.68      5.24 o 
  -5   7   1       73.61       97.25      6.71 o 
  -4   7   1        0.15        2.40      3.94 o 
  -3   7   1      176.92      186.22      7.88 o 
  -2   7   1      368.00      355.26      9.80 o 
  -1   7   1      153.20      144.83      7.16 o 
   0   7   1        3.64        0.49      3.66 o 
   1   7   1        7.92        3.15      3.74 o 
   2   7   1       13.12       20.24      5.26 o 
   3   7   1       12.27       23.25      5.25 o 
   4   7   1       19.94       25.11      4.64 o 
   5   7   1        0.21        1.32      2.72 o 
   6   7   1       16.79       10.58      4.10 o 
   7   7   1      143.90      137.50      7.52 o 
   8   7   1       42.22       32.64      6.02 o 
   9   7   1       35.62       37.81      8.37 o 
  10   7   1        0.92       11.98      5.64 o 
  11   7   1        5.88       20.29      6.51 o 
  12   7   1       13.50       13.77      6.43 o 
  13   7   1        1.95       -2.00      6.42 o 
  14   7   1        0.19       -4.71      6.66 o 
 -13   8   1        0.55        4.88      9.14 o 
 -12   8   1        0.95       -2.38     12.45 o 
 -11   8   1       44.84       45.47      9.43 o 
 -10   8   1        0.09      -12.36      6.18 o 
  -9   8   1        0.56       -1.52      6.47 o 
  -8   8   1       10.55        0.59      5.14 o 
  -7   8   1        0.25       -2.60      4.94 o 
  -6   8   1        0.62        1.91      4.74 o 
  -5   8   1        0.43       -1.94      4.68 o 
  -4   8   1        0.60       -0.60      4.45 o 
  -3   8   1       22.45       27.08      4.94 o 
  -2   8   1      323.66      329.40      9.90 o 
  -1   8   1      114.22      119.66      7.29 o 
   0   8   1        5.51        6.74      4.00 o 
   1   8   1        0.06       -1.22      4.74 o 
   2   8   1       24.91       22.92      5.67 o 
   3   8   1       51.01       63.66      7.17 o 
   4   8   1       64.05       75.49      9.73 o 
   5   8   1      120.10      135.95     11.54 o 
   6   8   1       90.90      118.79     16.94 o 
   7   8   1      109.91       89.00     17.53 o 
   8   8   1       10.17        0.17      7.38 o 
   9   8   1        6.42       17.79     13.10 o 
  10   8   1        2.86        4.44     13.67 o 
  11   8   1        0.02      -13.33     12.48 o 
  12   8   1       27.55       47.01     18.05 o 
  13   8   1        9.39      -17.22     13.90 o 
 -11   9   1        0.98       -0.97     14.35 o 
 -10   9   1        0.01      -17.67      9.67 o 
  -9   9   1       11.93       -6.48     10.83 o 
  -8   9   1        1.02       -3.37     10.66 o 
  -7   9   1       19.02        9.51     10.79 o 
  -6   9   1       47.00       66.16     13.49 o 
  -5   9   1        8.00        3.50      6.87 o 
  -4   9   1       12.20        7.90      6.89 o 
  -3   9   1       63.07       57.03      8.66 o 
  -2   9   1        0.00        3.96      5.64 o 
  -1   9   1        2.29       -3.28      5.50 o 
   0   9   1        9.25        6.04      5.67 o 
   1   9   1        2.18        5.15      5.69 o 
   2   9   1       35.66       26.87      8.01 o 
   3   9   1       18.81       20.62      8.08 o 
   4   9   1       16.49       13.32      7.11 o 
   5   9   1        0.84        0.62      9.94 o 
   6   9   1       46.87       30.81     12.02 o 
   7   9   1       20.15       23.09     14.32 o 
   8   9   1        6.76        7.72     14.12 o 
   9   9   1        2.12        1.87      5.38 o 
  10   9   1        0.20        3.25     13.70 o 
  11   9   1       12.82       22.83     17.00 o 
  -8  10   1        8.22       -3.14     11.29 o 
  -7  10   1        4.76        0.45     11.05 o 
  -6  10   1        2.00       -0.05     10.47 o 
  -5  10   1        1.66        0.60     10.12 o 
  -4  10   1       68.51       99.10     14.65 o 
  -3  10   1        2.23        7.16      7.34 o 
  -2  10   1        0.55       -0.30      6.94 o 
  -1  10   1        1.15       -2.00      7.14 o 
   0  10   1        6.75        5.06      7.37 o 
   1  10   1        1.42       -6.77      6.85 o 
   2  10   1        7.50       -0.97     13.98 o 
   3  10   1        0.67       -1.66     10.49 o 
   4  10   1        0.32      -12.21     10.02 o 
   5  10   1       37.89       54.72     21.12 o 
   6  10   1        0.72      -16.79     12.19 o 
   7  10   1        0.06       -0.87     13.95 o 
   8  10   1        0.07       -0.07     13.11 o 
  -4  11   1        1.71        0.79     11.23 o 
  -3  11   1        0.67       10.97     19.00 o 
  -2  11   1       11.10        6.78     16.68 o 
  -1  11   1        3.51        6.59     15.92 o 
   0  11   1        0.97        0.24      9.60 o 
   1  11   1        0.06       -9.89      8.14 o 
   2  11   1        0.26       -5.21     10.46 o 
   3  11   1        0.27       -8.70     10.69 o 
 -19   0   2        0.92       -4.51     15.42 o 
 -18   0   2        1.61        4.63      9.04 o 
 -17   0   2        0.02        2.74      8.53 o 
 -16   0   2        1.51        3.65      7.84 o 
 -15   0   2       26.03       25.78      8.28 o 
 -14   0   2        0.14       -2.58      8.25 o 
 -13   0   2      223.66      197.42     13.61 o 
 -12   0   2      277.94      229.22      9.29 o 
 -11   0   2        0.05        3.25      2.08 o 
 -10   0   2      140.51      139.31      5.23 o 
  -9   0   2      192.02      186.62      5.56 o 
  -8   0   2       25.03       30.64      3.59 o 
  -7   0   2     1424.56     1651.91     19.85 o 
  -6   0   2        4.87        5.69      1.91 o 
  -5   0   2       47.67       57.52      3.15 o 
  -4   0   2        2.59        2.15      1.46 o 
  -3   0   2       38.18       44.43      2.52 o 
  -2   0   2        2.52        1.32      1.30 o 
  -1   0   2      160.82      163.97      4.02 o 
   0   0   2     3484.39     3742.11     35.77 o 
   1   0   2     5713.48     5614.72     49.15 o 
   2   0   2     9576.85     9558.05    116.59 o 
   3   0   2     2292.24     2268.30     22.74 o 
   4   0   2       60.68       57.92      5.70 o 
   5   0   2       54.09       54.68      3.42 o 
   6   0   2     1341.85     1339.19     21.63 o 
   7   0   2      175.97      186.31      5.74 o 
   8   0   2       75.63       73.49      4.43 o 
   9   0   2       79.98       90.02      4.87 o 
  10   0   2      219.12      212.91      9.16 o 
  11   0   2        0.21        0.89      3.60 o 
  12   0   2        7.96       11.35      4.74 o 
  13   0   2       31.28       32.38      5.65 o 
  14   0   2        7.64       11.53      4.76 o 
  15   0   2       76.13       81.35     11.46 o 
  16   0   2        5.50        7.95      8.72 o 
  17   0   2        0.22        4.23      8.41 o 
  18   0   2        0.21      -14.68     10.18 o 
 -19   1   2       11.04       13.28      9.22 o 
 -18   1   2        1.58        4.58      6.34 o 
 -17   1   2        0.28        3.62      5.84 o 
 -16   1   2       27.02       33.55      6.66 o 
 -15   1   2        3.35       14.09      5.30 o 
 -14   1   2       62.36       65.42      6.99 o 
 -13   1   2       25.79       29.84      4.55 o 
 -12   1   2      150.06      151.26      6.16 o 
 -11   1   2      194.15      199.77      4.45 o 
 -10   1   2      207.89      204.64      4.28 o 
  -9   1   2      249.37      253.96      4.28 o 
  -8   1   2      426.86      446.35      6.04 o 
  -7   1   2      213.43      214.95      4.15 o 
  -6   1   2     3449.09     3660.11     27.26 o 
  -5   1   2     1638.86     1589.90     18.79 o 
  -4   1   2     3658.20     3756.03     23.68 o 
  -3   1   2     1171.08     1204.40     10.21 o 
  -2   1   2       29.28       29.08      1.29 o 
  -1   1   2     2097.01     2216.34     16.88 o 
   0   1   2    24833.82    24599.04    168.23 o 
   1   1   2    10118.49    10391.67    119.68 o 
   2   1   2      774.51      816.24      7.34 o 
   3   1   2      619.23      572.68      6.11 o 
   4   1   2     4123.19     4255.66     28.03 o 
   5   1   2     1570.43     1574.80     12.81 o 
   6   1   2      135.95      139.11      4.36 o 
   7   1   2      565.51      560.42      7.17 o 
   8   1   2      126.93      126.34      3.76 o 
   9   1   2      951.44      923.78     11.30 o 
  10   1   2      977.80      926.87     12.59 o 
  11   1   2      627.95      626.69     11.94 o 
  12   1   2       46.37       53.48      4.39 o 
  13   1   2       39.28       46.08      4.48 o 
  14   1   2        0.40        2.65      3.82 o 
  15   1   2       20.45       14.95      5.70 o 
  16   1   2       13.17       19.31      7.62 o 
  17   1   2       27.85       27.72      8.22 o 
  18   1   2        6.38       10.57      7.87 o 
 -18   2   2        5.40        9.51      6.56 o 
 -17   2   2       12.64       13.18      6.26 o 
 -16   2   2       12.66       13.72      5.80 o 
 -15   2   2        3.10        1.74      4.91 o 
 -14   2   2        1.27        2.10      3.75 o 
 -13   2   2        7.70        1.42      3.73 o 
 -12   2   2       59.32       50.41      5.20 o 
 -11   2   2      333.91      322.60      9.03 o 
 -10   2   2      450.05      446.62      8.29 o 
  -9   2   2      587.25      587.64      9.65 o 
  -8   2   2      238.01      229.25      6.09 o 
  -7   2   2        3.58        7.95      2.02 o 
  -6   2   2      503.20      573.71      7.81 o 
  -5   2   2      251.73      297.82      5.23 o 
  -4   2   2      304.42      263.10      4.99 o 
  -3   2   2       89.50       89.96      2.09 o 
  -2   2   2     4261.10     4324.97     32.59 o 
  -1   2   2     4975.47     5123.60     38.16 o 
   0   2   2       24.93       21.03      2.16 o 
   1   2   2     1438.45     1400.81     12.32 o 
   2   2   2     1655.25     1670.11     18.69 o 
   3   2   2     3407.03     3526.40     31.67 o 
   4   2   2      661.72      695.76      8.09 o 
   5   2   2     1177.71     1241.47     11.72 o 
   6   2   2     1565.87     1636.69     14.92 o 
   7   2   2     1264.27     1263.28     12.00 o 
   8   2   2      207.88      205.12      5.03 o 
   9   2   2       38.06       37.21      3.00 o 
  10   2   2      173.41      176.04      5.33 o 
  11   2   2       45.20       52.93      4.33 o 
  12   2   2      105.42      119.71      5.89 o 
  13   2   2       68.79       63.08      5.84 o 
  14   2   2       35.12       46.08      8.06 o 
  15   2   2       32.99       45.31      8.31 o 
  16   2   2       16.08       24.70      7.58 o 
  17   2   2        0.00       -4.67      6.35 o 
  18   2   2        0.08       -0.83      3.94 o 
 -18   3   2        0.27        2.33      6.42 o 
 -17   3   2        1.63        8.47      6.16 o 
 -16   3   2        1.03       -1.56      5.11 o 
 -15   3   2        0.00        4.28      5.00 o 
 -14   3   2       12.89        9.87      4.84 o 
 -13   3   2       23.85       21.77      5.16 o 
 -12   3   2      181.41      172.42      8.75 o 
 -11   3   2       13.66       19.30      4.30 o 
 -10   3   2        2.64       -0.64      2.89 o 
  -9   3   2       40.11       39.70      4.84 o 
  -8   3   2        0.08        3.73      2.21 o 
  -7   3   2      305.19      316.51      7.24 o 
  -6   3   2      479.61      495.08      8.22 o 
  -5   3   2      955.37      997.15     18.00 o 
  -4   3   2      462.57      530.42      6.53 o 
  -3   3   2      295.09      343.17      4.47 o 
  -2   3   2      292.90      293.74      5.30 o 
  -1   3   2       91.99      102.64      3.48 o 
   0   3   2      412.53      430.06      6.29 o 
   1   3   2      420.96      479.14      5.56 o 
   2   3   2     1461.68     1455.81     12.58 o 
   3   3   2      356.32      391.32      6.10 o 
   4   3   2      169.98      188.64      3.81 o 
   5   3   2        0.79        1.50      1.32 o 
   6   3   2       90.34       85.18      3.48 o 
   7   3   2       47.80       49.57      3.24 o 
   8   3   2        2.63        1.89      1.68 o 
   9   3   2       84.95       83.01      4.33 o 
  10   3   2       81.26       83.85      4.72 o 
  11   3   2       42.12       42.66      4.03 o 
  12   3   2       31.36       22.74      5.08 o 
  13   3   2       12.86       19.34      6.59 o 
  14   3   2        0.22       -0.35      6.00 o 
  15   3   2        1.64        3.49      6.20 o 
  16   3   2        6.25       12.51      7.29 o 
  17   3   2        1.01        4.35      7.85 o 
 -17   4   2        3.94        7.16      6.19 o 
 -16   4   2        3.22       -5.09      4.21 o 
 -15   4   2        7.91       17.51      6.46 o 
 -14   4   2        7.69        7.59      5.00 o 
 -13   4   2        0.00       -1.13      4.21 o 
 -12   4   2       45.74       47.65      5.68 o 
 -11   4   2      206.38      212.56      8.50 o 
 -10   4   2       44.51       50.31      5.13 o 
  -9   4   2      388.36      397.43      9.00 o 
  -8   4   2      130.88      125.63      5.89 o 
  -7   4   2        2.11       -0.94      2.61 o 
  -6   4   2        3.46        5.49      1.46 o 
  -5   4   2       76.04       85.42      3.20 o 
  -4   4   2      139.63      134.67      3.60 o 
  -3   4   2       13.57       17.00      1.81 o 
  -2   4   2     1247.60     1216.26     10.23 o 
  -1   4   2      375.75      337.13      5.84 o 
   0   4   2     1055.00     1089.11     12.63 o 
   1   4   2     1036.92     1042.12     10.11 o 
   2   4   2      678.41      670.70      7.78 o 
   3   4   2      803.83      894.35     10.45 o 
   4   4   2      116.55      122.07      4.22 o 
   5   4   2      330.64      318.04      5.26 o 
   6   4   2      135.32      157.40      4.27 o 
   7   4   2      152.76      146.95      4.49 o 
   8   4   2      132.12      133.61      4.53 o 
   9   4   2       36.61       37.41      4.07 o 
  10   4   2        9.53       13.61      3.24 o 
  11   4   2       31.62       27.23      5.25 o 
  12   4   2       28.82       30.36      6.84 o 
  13   4   2        0.73       -0.68      5.83 o 
  14   4   2        4.86       -3.59      5.88 o 
  15   4   2        9.92       17.24      9.20 o 
  16   4   2        6.98        7.75      7.44 o 
  17   4   2        8.27       10.72      8.49 o 
 -17   5   2        1.03        4.19      7.39 o 
 -16   5   2        1.49       -0.16      5.42 o 
 -15   5   2        0.39        2.90      4.97 o 
 -14   5   2       15.61       18.24      5.26 o 
 -13   5   2        9.20       13.45      4.84 o 
 -12   5   2        6.84        6.06      4.07 o 
 -11   5   2        4.32        3.31      3.66 o 
 -10   5   2       11.30        6.67      3.48 o 
  -9   5   2       65.69       63.33      9.30 o 
  -8   5   2      103.01      118.72      5.76 o 
  -7   5   2       70.38       71.72      5.42 o 
  -6   5   2       13.59       18.38      2.38 o 
  -5   5   2       50.79       56.17      3.45 o 
  -4   5   2        1.02        0.32      1.83 o 
  -3   5   2       75.10       69.12      3.27 o 
  -2   5   2        0.05        1.75      1.50 o 
  -1   5   2       98.26      106.41      4.07 o 
   0   5   2      107.99      104.02      4.13 o 
   1   5   2       53.92       45.38      2.58 o 
   2   5   2       17.22       18.78      2.10 o 
   3   5   2        5.56        5.93      2.27 o 
   4   5   2      126.13      117.50      5.22 o 
   5   5   2      185.97      180.45      5.77 o 
   6   5   2       44.82       48.06      2.73 o 
   7   5   2       61.72       72.62      4.47 o 
   8   5   2        1.45        2.26      2.05 o 
   9   5   2        5.41        4.44      2.33 o 
  10   5   2        7.41        8.21      4.16 o 
  11   5   2       65.42       77.21      8.40 o 
  12   5   2        1.39        7.36      5.93 o 
  13   5   2        2.90        9.51      6.38 o 
  14   5   2        2.76        9.41      7.14 o 
  15   5   2        0.12        6.56     12.19 o 
  16   5   2        1.28        0.35      6.97 o 
 -16   6   2       13.85       12.11     15.91 o 
 -15   6   2        0.13        7.45     13.37 o 
 -14   6   2        0.61        2.43      5.02 o 
 -13   6   2        9.79       12.72      5.75 o 
 -12   6   2        0.13       -8.60      6.07 o 
 -11   6   2       12.44       11.25      3.81 o 
 -10   6   2       64.73       67.86      5.43 o 
  -9   6   2      132.06      135.85      6.60 o 
  -8   6   2       16.14        7.94      5.17 o 
  -7   6   2      140.69      146.90      8.77 o 
  -6   6   2        0.80        3.16      4.56 o 
  -5   6   2        2.90        7.22      4.03 o 
  -4   6   2      164.34      165.24      5.98 o 
  -3   6   2      527.89      545.34     10.87 o 
  -2   6   2      827.60      805.55     12.18 o 
  -1   6   2      300.76      288.90      7.43 o 
   0   6   2      376.43      365.74      8.15 o 
   1   6   2        8.36       12.89      3.21 o 
   2   6   2        0.74        5.35      2.53 o 
   3   6   2      105.29      116.63      5.43 o 
   4   6   2      527.41      526.33      9.76 o 
   5   6   2      588.00      583.03     12.54 o 
   6   6   2      299.59      296.11      7.36 o 
   7   6   2      454.14      450.54      9.26 o 
   8   6   2       17.49       17.76      3.21 o 
   9   6   2        0.14       -0.71      3.49 o 
  10   6   2       31.27       44.80      9.25 o 
  11   6   2       18.64       22.61      6.63 o 
  12   6   2       61.84       63.67      8.56 o 
  13   6   2       34.87       34.14      7.78 o 
  14   6   2       56.32       50.91      8.92 o 
  15   6   2        0.03        5.07      7.46 o 
 -15   7   2        1.54       26.96     11.11 o 
 -14   7   2        0.01        3.48      9.49 o 
 -13   7   2        0.08       -4.27      8.51 o 
 -12   7   2        0.09       -2.01      5.83 o 
 -11   7   2        1.85        2.91      4.35 o 
 -10   7   2        4.16        3.20      5.24 o 
  -9   7   2       12.05       12.48      4.33 o 
  -8   7   2        0.61       -1.33      5.41 o 
  -7   7   2       26.18       23.02      5.78 o 
  -6   7   2       41.94       43.76      6.28 o 
  -5   7   2        9.01        6.64      4.71 o 
  -4   7   2        0.08       -4.73      3.93 o 
  -3   7   2        0.09       -4.22      3.98 o 
  -2   7   2      186.89      188.31      8.45 o 
  -1   7   2       80.76       75.07      6.11 o 
   0   7   2        6.33        3.66      3.97 o 
   1   7   2       17.52       11.27      3.76 o 
   2   7   2       32.46       38.33      4.96 o 
   3   7   2       38.40       41.98      5.06 o 
   4   7   2       31.72       36.13      7.50 o 
   5   7   2        1.95        2.18      4.40 o 
   6   7   2       78.88       67.82      7.42 o 
   7   7   2       51.87       50.39      5.17 o 
   8   7   2       18.08       10.56      5.19 o 
   9   7   2        3.99        4.25      6.53 o 
  10   7   2        0.39        4.21      6.52 o 
  11   7   2        3.28        4.51      7.71 o 
  12   7   2       10.19       15.15      8.54 o 
  13   7   2        2.64       -5.47      8.46 o 
  14   7   2        0.36        9.45      9.77 o 
 -13   8   2        1.09       -7.16      8.40 o 
 -12   8   2        4.04        3.53      8.29 o 
 -11   8   2        3.85       -2.87      7.31 o 
 -10   8   2       18.96        7.47      5.10 o 
  -9   8   2       71.29       58.97      7.85 o 
  -8   8   2       12.96       12.36      6.10 o 
  -7   8   2        0.51       -1.74      4.99 o 
  -6   8   2        4.89       -2.81      4.78 o 
  -5   8   2        2.52       -0.86      4.81 o 
  -4   8   2        5.07        7.37      5.01 o 
  -3   8   2      366.92      328.31     10.39 o 
  -2   8   2       62.57       56.85      6.06 o 
  -1   8   2       56.55       53.22      5.89 o 
   0   8   2      180.49      159.01      8.01 o 
   1   8   2       61.64       54.55      5.77 o 
   2   8   2        3.14        7.00      5.93 o 
   3   8   2        7.55        1.96      4.93 o 
   4   8   2       69.26       60.59     10.24 o 
   5   8   2        5.33        2.84      6.60 o 
   6   8   2      143.64      149.59      9.64 o 
   7   8   2       54.03       53.97      9.14 o 
   8   8   2       24.16       36.02      8.69 o 
   9   8   2        2.88       11.54      7.52 o 
  10   8   2        4.25       18.60      8.71 o 
  11   8   2        0.98       -5.38     22.02 o 
  12   8   2        0.34        2.40      8.46 o 
 -11   9   2        7.18       10.30     12.86 o 
 -10   9   2        7.82        2.18     19.67 o 
  -9   9   2        0.07        5.53     11.41 o 
  -8   9   2       24.46       35.89      9.11 o 
  -7   9   2       92.76       95.85     11.01 o 
  -6   9   2       87.97       98.61     12.01 o 
  -5   9   2      125.93      131.08     11.84 o 
  -4   9   2       10.31       11.85      6.90 o 
  -3   9   2       84.41       74.66      9.56 o 
  -2   9   2       29.59       22.45      7.06 o 
  -1   9   2       44.89       42.23      7.28 o 
   0   9   2       82.37       93.67     11.33 o 
   1   9   2       75.19       97.46     11.48 o 
   2   9   2      110.80      129.05     18.57 o 
   3   9   2       55.01       69.37     11.82 o 
   4   9   2      138.82      152.67     14.42 o 
   5   9   2        0.42        1.13     14.30 o 
   6   9   2        9.32       -0.14     12.29 o 
   7   9   2       15.02       -0.02      4.45 o 
   8   9   2       32.33       26.23     14.55 o 
   9   9   2       26.89       24.74     15.65 o 
  10   9   2       15.73       16.86     15.89 o 
  -8  10   2        5.62      -10.49     12.75 o 
  -7  10   2        9.92       17.70     12.02 o 
  -6  10   2        0.84        0.62     10.11 o 
  -5  10   2        1.58        0.49      7.37 o 
  -4  10   2        0.48      -10.17      6.36 o 
  -3  10   2        6.85        7.86      8.77 o 
  -2  10   2        4.81        8.39      8.65 o 
  -1  10   2        2.47        4.85      8.18 o 
   0  10   2        6.77       -3.28      8.03 o 
   1  10   2        3.17        8.45      8.61 o 
   2  10   2        5.19       18.44      9.25 o 
   3  10   2        0.35        0.91      7.36 o 
   4  10   2        0.01        6.23     12.79 o 
   5  10   2        3.69       -7.89     12.62 o 
   6  10   2        1.04        0.67     13.86 o 
   7  10   2        7.82       10.64     14.85 o 
  -3  11   2        3.03      -10.89      9.74 o 
  -2  11   2        9.72       10.68     10.12 o 
  -1  11   2        4.66        9.84     12.37 o 
   0  11   2        7.18       15.26     10.37 o 
   1  11   2        3.74       -0.36      9.14 o 
   2  11   2        3.98       13.40     13.19 o 
 -18   1   3        2.77        2.11      5.84 o 
 -17   1   3        5.15        7.79      5.91 o 
 -16   1   3       22.50       26.02      6.29 o 
 -15   1   3        1.76       -0.47      4.91 o 
 -14   1   3       27.87       25.81      5.68 o 
 -13   1   3        5.99       -4.84      3.94 o 
 -12   1   3      132.05      123.14      8.22 o 
 -11   1   3       83.19       70.96      5.12 o 
 -10   1   3       42.61       46.14      2.87 o 
  -9   1   3      200.72      189.32      4.52 o 
  -8   1   3      248.33      238.82      4.74 o 
  -7   1   3     2407.41     2601.74     23.89 o 
  -6   1   3      583.60      574.62      8.15 o 
  -5   1   3       80.88       69.85      2.21 o 
  -4   1   3       32.70       41.21      1.76 o 
  -3   1   3       56.42       56.41      3.13 o 
  -2   1   3     1887.37     1944.58     15.35 o 
  -1   1   3     9091.59     9410.92     64.54 o 
   0   1   3     5437.62     5595.86     39.98 o 
   1   1   3      198.61      230.80      4.75 o 
   2   1   3     1540.74     1489.99     19.81 o 
   3   1   3       49.63       55.95      2.21 o 
   4   1   3       58.70       54.19      2.36 o 
   5   1   3       50.97       47.11      2.39 o 
   6   1   3      319.11      297.38      5.08 o 
   7   1   3      258.99      248.97      5.28 o 
   8   1   3      137.43      123.14      4.28 o 
   9   1   3      308.55      306.60      7.25 o 
  10   1   3        1.12       -0.96      2.11 o 
  11   1   3       46.74       54.22      4.51 o 
  12   1   3        4.15        8.93      2.97 o 
  13   1   3        5.74        5.83      3.35 o 
  14   1   3        4.59       21.53      7.63 o 
  15   1   3       20.77       10.93      6.25 o 
  16   1   3        9.67       12.85      6.55 o 
  17   1   3        1.16       -3.78      6.81 o 
 -18   2   3        4.05        6.62      6.30 o 
 -17   2   3        5.97       13.16      6.63 o 
 -16   2   3       24.11       26.56      6.43 o 
 -15   2   3       46.80       46.78      6.99 o 
 -14   2   3        0.22        1.42      4.54 o 
 -13   2   3        0.28       -4.48      3.59 o 
 -12   2   3       59.15       61.31      6.48 o 
 -11   2   3       53.84       51.49      5.39 o 
 -10   2   3       15.28       17.45      3.36 o 
  -9   2   3      132.43      137.79      5.51 o 
  -8   2   3      337.93      336.00      7.36 o 
  -7   2   3      408.88      437.31      8.41 o 
  -6   2   3       29.20       32.99      2.64 o 
  -5   2   3       18.22       16.70      2.39 o 
  -4   2   3      265.06      307.03      4.23 o 
  -3   2   3      133.01      142.51      2.96 o 
  -2   2   3      188.34      175.38      3.38 o 
  -1   2   3      242.04      227.60      4.50 o 
   0   2   3     2724.65     2778.63     23.31 o 
   1   2   3     1497.27     1539.42     12.89 o 
   2   2   3     2500.66     2471.21     20.78 o 
   3   2   3     2081.24     2144.13     20.88 o 
   4   2   3        2.49        3.62      1.42 o 
   5   2   3      500.23      525.06      7.36 o 
   6   2   3      175.81      178.00      4.03 o 
   7   2   3      287.73      290.67      5.76 o 
   8   2   3       67.37       71.07      3.75 o 
   9   2   3       15.98       13.29      2.67 o 
  10   2   3        0.00       -0.97      2.41 o 
  11   2   3        3.63        3.99      2.58 o 
  12   2   3      141.84      133.95      6.83 o 
  13   2   3        8.63       10.76      3.90 o 
  14   2   3        1.18       -1.53      5.68 o 
  15   2   3        6.18       13.32      7.22 o 
  16   2   3       26.09       31.87      8.21 o 
  17   2   3        3.61        2.04      7.50 o 
 -18   3   3        6.18        7.20      6.47 o 
 -17   3   3       14.84       19.14      7.47 o 
 -16   3   3       20.95       16.77      6.01 o 
 -15   3   3        0.90        2.88      4.92 o 
 -14   3   3        0.82        2.22      4.72 o 
 -13   3   3        3.11       -2.51      4.01 o 
 -12   3   3       15.81       10.02      4.45 o 
 -11   3   3      194.26      188.91      8.22 o 
 -10   3   3       93.32       97.10      6.32 o 
  -9   3   3      226.52      226.93      6.99 o 
  -8   3   3      455.86      463.91      9.81 o 
  -7   3   3      196.32      211.80      5.52 o 
  -6   3   3      461.53      500.95      8.42 o 
  -5   3   3      833.52      887.46     10.11 o 
  -4   3   3        0.55        2.19      0.81 o 
  -3   3   3      108.50      105.73      2.93 o 
  -2   3   3     1685.83     1749.79     15.76 o 
  -1   3   3     4317.33     4502.76     40.06 o 
   0   3   3     2006.45     2060.26     20.78 o 
   1   3   3       40.36       29.97      2.11 o 
   2   3   3      477.11      504.46      8.02 o 
   3   3   3      123.28      122.21      4.45 o 
   4   3   3       33.41       52.82      3.26 o 
   5   3   3       78.97       77.83      4.45 o 
   6   3   3      358.88      345.59      6.26 o 
   7   3   3      397.34      375.70      7.06 o 
   8   3   3      108.74      101.92      4.64 o 
   9   3   3       52.82       58.16      4.70 o 
  10   3   3        0.04       -0.64      2.38 o 
  11   3   3        4.17        5.09      2.87 o 
  12   3   3       48.66       50.94      5.58 o 
  13   3   3        0.57        4.39      5.59 o 
  14   3   3       12.37       15.23      7.04 o 
  15   3   3       15.57        9.80      6.81 o 
  16   3   3        3.34        6.97     11.75 o 
  17   3   3        0.00        0.85      7.52 o 
 -17   4   3        1.78        1.97      5.72 o 
 -16   4   3        0.47       -2.41      5.25 o 
 -15   4   3       15.38       18.02      5.68 o 
 -14   4   3       69.78       73.29      7.56 o 
 -13   4   3       81.83       86.22      7.15 o 
 -12   4   3       33.18       30.98      4.97 o 
 -11   4   3      315.00      295.43     10.82 o 
 -10   4   3      115.72      113.51     10.71 o 
  -9   4   3        0.83        2.30      2.75 o 
  -8   4   3      440.29      421.08      8.93 o 
  -7   4   3      390.20      407.68      9.32 o 
  -6   4   3      700.08      674.49      8.99 o 
  -5   4   3      397.68      390.67      6.47 o 
  -4   4   3     1625.01     1706.18     14.97 o 
  -3   4   3      445.76      421.38      5.87 o 
  -2   4   3      714.45      661.77      9.12 o 
  -1   4   3        2.15        1.19      1.42 o 
   0   4   3      262.04      275.19      5.69 o 
   1   4   3     1002.22     1016.84     11.92 o 
   2   4   3      930.39      902.92      9.77 o 
   3   4   3     2010.14     1984.10     21.40 o 
   4   4   3      428.32      417.85      9.16 o 
   5   4   3      725.20      675.06     11.19 o 
   6   4   3      220.95      214.31      6.58 o 
   7   4   3        0.71        1.96      1.89 o 
   8   4   3      350.35      339.69      8.71 o 
   9   4   3      385.69      365.30      9.74 o 
  10   4   3      261.74      265.38      8.33 o 
  11   4   3        5.84       14.08      3.65 o 
  12   4   3       93.69      109.11      9.78 o 
  13   4   3       26.67       25.93      6.94 o 
  14   4   3        9.16       18.01      7.03 o 
  15   4   3       19.49       16.36      7.28 o 
  16   4   3       21.72       16.95      8.18 o 
 -17   5   3        1.73       -4.76      5.30 o 
 -16   5   3        0.99       12.88      6.48 o 
 -15   5   3        0.13       -5.86      4.66 o 
 -14   5   3        3.35        4.49      6.83 o 
 -13   5   3        6.92       11.75      4.56 o 
 -12   5   3      102.44      113.19      7.71 o 
 -11   5   3       69.36       76.68      6.23 o 
 -10   5   3      130.66      126.10      6.51 o 
  -9   5   3        0.09       -0.67      2.69 o 
  -8   5   3       22.85       15.27      5.93 o 
  -7   5   3       33.60       37.64      4.50 o 
  -6   5   3      370.47      361.95      8.83 o 
  -5   5   3      448.99      421.91      8.26 o 
  -4   5   3       95.99       86.98      3.63 o 
  -3   5   3      282.18      271.91      6.35 o 
  -2   5   3       56.26       58.03      3.59 o 
  -1   5   3      612.09      584.28     12.29 o 
   0   5   3      146.89      138.12      4.86 o 
   1   5   3      209.72      206.77      5.62 o 
   2   5   3      416.53      439.74      6.74 o 
   3   5   3      126.11      119.70      4.39 o 
   4   5   3       52.26       41.72      4.24 o 
   5   5   3       58.30       63.09      4.48 o 
   6   5   3      272.32      261.45      7.61 o 
   7   5   3      208.45      198.37      6.79 o 
   8   5   3       14.29        9.12      2.57 o 
   9   5   3       88.34       81.61      5.89 o 
  10   5   3       37.31       45.92      4.67 o 
  11   5   3       69.35       49.44      7.09 o 
  12   5   3       22.92       17.90      6.53 o 
  13   5   3       56.62       54.97      8.57 o 
  14   5   3        5.65       16.34      7.26 o 
  15   5   3        0.17       -0.21      6.80 o 
 -16   6   3        0.00        4.30     11.29 o 
 -15   6   3        0.03        0.31      8.01 o 
 -14   6   3       18.53       22.75      6.40 o 
 -13   6   3       36.41       31.26      6.63 o 
 -12   6   3       52.15       42.07      6.87 o 
 -11   6   3       30.19       26.12      5.26 o 
 -10   6   3       63.99       54.52      6.01 o 
  -9   6   3       17.31       13.08      4.03 o 
  -8   6   3      270.27      252.46     10.92 o 
  -7   6   3      143.63      158.86      9.57 o 
  -6   6   3        3.34        8.93      5.02 o 
  -5   6   3      117.25      133.49      8.52 o 
  -4   6   3      146.17      152.31      6.26 o 
  -3   6   3      398.40      344.69      8.76 o 
  -2   6   3       66.90       79.34      4.73 o 
  -1   6   3        8.28        5.13      2.53 o 
   0   6   3       50.08       41.19      6.92 o 
   1   6   3      187.18      190.39      6.67 o 
   2   6   3      265.95      251.53      7.31 o 
   3   6   3      164.18      150.15      9.15 o 
   4   6   3      262.43      245.95     11.08 o 
   5   6   3      197.28      156.18     22.74 o 
   6   6   3       87.40       83.76      6.72 o 
   7   6   3       49.28       52.47      4.91 o 
   8   6   3       68.79       78.46      6.50 o 
   9   6   3       97.02      116.24      7.99 o 
  10   6   3       17.57       16.29      4.76 o 
  11   6   3        9.98       18.95      6.44 o 
  12   6   3        6.87       19.19      6.41 o 
  13   6   3       21.98       32.46     10.06 o 
  14   6   3       14.32       18.51     10.05 o 
  15   6   3        3.49       -3.83     12.17 o 
 -14   7   3        3.83        6.69      8.81 o 
 -13   7   3        5.10       11.05      6.02 o 
 -12   7   3        1.02       -5.81      4.68 o 
 -11   7   3       11.90       10.99      4.80 o 
 -10   7   3       23.32       16.13      4.84 o 
  -9   7   3       16.57       14.93      6.16 o 
  -8   7   3        0.03       -0.13      6.06 o 
  -7   7   3      159.49      162.93     10.06 o 
  -6   7   3       17.70       15.50      5.36 o 
  -5   7   3        3.59        2.04      4.55 o 
  -4   7   3       33.79       33.98      5.83 o 
  -3   7   3        0.41        5.94      4.58 o 
  -2   7   3      472.28      470.95     12.59 o 
  -1   7   3      393.22      389.03     10.01 o 
   0   7   3       43.96       50.23      6.37 o 
   1   7   3        6.98        2.24      4.08 o 
   2   7   3       18.21       21.42      5.32 o 
   3   7   3       22.07       21.29      7.26 o 
   4   7   3       30.68       30.19      6.12 o 
   5   7   3      204.96      189.34     10.71 o 
   6   7   3       77.28      105.09      7.98 o 
   7   7   3      237.02      245.81      9.51 o 
   8   7   3       86.90      102.75      9.75 o 
   9   7   3        3.33        4.17      4.78 o 
  10   7   3        0.58       -0.53     10.52 o 
  11   7   3        0.23        0.64      6.87 o 
  12   7   3       11.56       13.11      9.09 o 
  13   7   3       36.18       30.37     10.85 o 
 -13   8   3        0.12       -0.64     13.45 o 
 -12   8   3        1.69        5.10      6.35 o 
 -11   8   3        3.31        2.85      4.61 o 
 -10   8   3        0.54        1.21      4.72 o 
  -9   8   3       18.92       23.36      6.71 o 
  -8   8   3        2.15       -3.02      5.11 o 
  -7   8   3       14.46        9.88      5.76 o 
  -6   8   3       40.25       39.74      6.65 o 
  -5   8   3       21.67       18.05      5.76 o 
  -4   8   3        0.33        5.60      4.97 o 
  -3   8   3       59.26       61.80      7.05 o 
  -2   8   3      110.77       98.35      7.92 o 
  -1   8   3       14.43       16.47      5.86 o 
   0   8   3       37.36       37.72      6.83 o 
   1   8   3        5.24       -0.36      4.05 o 
   2   8   3        0.49        0.16      4.97 o 
   3   8   3        5.12        5.89      7.71 o 
   4   8   3       22.10       21.59      7.68 o 
   5   8   3        1.21        4.05      6.65 o 
   6   8   3       54.42       52.76     18.00 o 
   7   8   3       95.20       90.99      9.31 o 
   8   8   3        5.31        8.17      6.49 o 
   9   8   3        0.02       -0.45      8.69 o 
  10   8   3        0.00       -0.26     10.19 o 
  11   8   3        3.87        2.83      8.51 o 
  12   8   3        1.62        6.24      8.97 o 
 -11   9   3        2.19       -5.71      8.16 o 
 -10   9   3        0.67        0.58      8.14 o 
  -9   9   3        5.16        2.89      6.19 o 
  -8   9   3        0.46        2.74      6.14 o 
  -7   9   3        0.01        2.29      5.76 o 
  -6   9   3       32.99       26.77      6.72 o 
  -5   9   3       10.82        6.11      5.66 o 
  -4   9   3       15.62       12.87      5.90 o 
  -3   9   3        0.79       -7.96      5.60 o 
  -2   9   3       28.87       16.26      7.60 o 
  -1   9   3        0.68        4.28      5.78 o 
   0   9   3        2.25        8.62      5.73 o 
   1   9   3        1.65        4.32      5.61 o 
   2   9   3        0.94        9.71      7.01 o 
   3   9   3       16.25       10.26      7.71 o 
   4   9   3        3.10        4.14      6.91 o 
   5   9   3       10.86       10.46     11.41 o 
   6   9   3        0.18       18.15      7.94 o 
   7   9   3        1.49      -10.60     10.60 o 
   8   9   3        2.82       -0.53     13.21 o 
   9   9   3        8.03       17.04     15.14 o 
  10   9   3        5.55        6.57     13.91 o 
  -8  10   3        0.49       -1.55     24.26 o 
  -7  10   3        4.33       -2.96      8.08 o 
  -6  10   3        1.23        1.00      9.09 o 
  -5  10   3        2.27        4.86      8.98 o 
  -4  10   3        0.27        5.92      8.63 o 
  -3  10   3        2.91        0.79      8.40 o 
  -2  10   3        3.77        6.21      8.35 o 
  -1  10   3        0.51        0.71     11.97 o 
   0  10   3        1.50        5.91     12.87 o 
   1  10   3        0.08        6.13      7.88 o 
   2  10   3        2.13       13.15      8.95 o 
   3  10   3        2.33       -0.30     10.50 o 
   4  10   3        7.72       19.92      9.92 o 
   5  10   3        4.83        0.77     12.41 o 
   6  10   3        2.97       -7.85      4.67 o 
   7  10   3        0.40       -0.99     13.48 o 
 -18   0   4       22.87       40.15     11.54 o 
 -17   0   4        7.84       14.78      9.19 o 
 -16   0   4        9.97        7.25      8.14 o 
 -15   0   4       10.17        7.48      7.39 o 
 -14   0   4        5.60        7.67      6.97 o 
 -13   0   4       30.46       36.37     10.23 o 
 -12   0   4      474.47      467.19     17.88 o 
 -11   0   4      415.19      398.16     16.34 o 
 -10   0   4      559.83      593.66     11.82 o 
  -9   0   4      237.31      251.87      7.57 o 
  -8   0   4        1.31        4.43      2.39 o 
  -7   0   4       14.80       11.51      2.63 o 
  -6   0   4       75.36       64.12      4.45 o 
  -5   0   4     1634.75     1563.19     25.41 o 
  -4   0   4     1579.54     1494.83     18.92 o 
  -3   0   4     3246.03     3279.75     30.25 o 
  -2   0   4      746.63      675.37     12.35 o 
  -1   0   4       51.72       46.32      3.51 o 
   0   0   4      181.50      167.89      4.68 o 
   1   0   4      387.87      379.11      8.19 o 
   2   0   4        0.53       -0.26      1.24 o 
   3   0   4     1733.61     1752.80     23.42 o 
   4   0   4     2108.66     2108.45     27.50 o 
   5   0   4     6708.92     6686.36     62.06 o 
   6   0   4      538.01      531.36     11.70 o 
   7   0   4      131.80      125.29      6.66 o 
   8   0   4       14.18        8.08      3.45 o 
   9   0   4       93.91      105.51      7.44 o 
  10   0   4      577.14      485.82     16.20 o 
  11   0   4      611.97      613.34     19.15 o 
  12   0   4      163.94      153.40      8.89 o 
  13   0   4        1.98        9.37      7.37 o 
  14   0   4      105.97      115.60     18.59 o 
  15   0   4        4.71       23.17     11.99 o 
  16   0   4        0.55       -2.71     11.84 o 
  17   0   4        4.80       10.32     11.78 o 
 -18   1   4        5.68       13.31      6.47 o 
 -17   1   4        0.00        8.63      6.04 o 
 -16   1   4        0.76       -2.74      4.90 o 
 -15   1   4        4.95        4.52      4.99 o 
 -14   1   4        0.45       -2.93      5.09 o 
 -13   1   4      147.71      132.70      8.83 o 
 -12   1   4      132.21      118.10      7.42 o 
 -11   1   4       43.56       42.87      4.76 o 
 -10   1   4      362.95      354.58      8.18 o 
  -9   1   4       26.53       31.84      2.57 o 
  -8   1   4       82.57       93.66      3.39 o 
  -7   1   4      255.93      293.32      4.53 o 
  -6   1   4        0.38        0.74      0.99 o 
  -5   1   4      684.88      701.06      7.89 o 
  -4   1   4       63.38       62.27      2.10 o 
  -3   1   4      235.68      242.10      4.79 o 
  -2   1   4      710.90      749.66      8.16 o 
  -1   1   4       13.28       14.22      1.33 o 
   0   1   4        1.44       -0.25      0.88 o 
   1   1   4      325.35      351.18      5.60 o 
   2   1   4      484.05      431.41      6.37 o 
   3   1   4       40.73       28.42      2.12 o 
   4   1   4        0.04        2.14      1.06 o 
   5   1   4       36.92       38.30      2.47 o 
   6   1   4       97.07      103.05      3.98 o 
   7   1   4      145.37      148.45      5.04 o 
   8   1   4       91.32       95.50      4.61 o 
   9   1   4        8.36        5.05      2.41 o 
  10   1   4       46.51       45.81      4.11 o 
  11   1   4       28.82       31.68      3.89 o 
  12   1   4       32.15       36.52      4.34 o 
  13   1   4       41.56       51.77      5.93 o 
  14   1   4        0.48        1.07      5.77 o 
  15   1   4        3.67        1.96      6.15 o 
  16   1   4       20.98       28.08      9.63 o 
  17   1   4        3.81        3.46      9.09 o 
 -18   2   4        0.49       10.44      6.86 o 
 -17   2   4        1.10       -0.29      5.55 o 
 -16   2   4        0.02        6.16      5.40 o 
 -15   2   4        5.88        5.17      5.33 o 
 -14   2   4       35.92       31.97      6.04 o 
 -13   2   4        2.03        1.50      4.28 o 
 -12   2   4        0.39       -2.58      3.73 o 
 -11   2   4       14.92       13.21      3.92 o 
 -10   2   4      305.24      295.65      8.98 o 
  -9   2   4       53.56       56.80      4.27 o 
  -8   2   4        5.12        5.29      2.37 o 
  -7   2   4      207.97      204.97      5.44 o 
  -6   2   4       95.22       90.82      4.10 o 
  -5   2   4       22.80       20.81      1.71 o 
  -4   2   4       61.63       54.52      2.25 o 
  -3   2   4     1153.84     1230.57     11.58 o 
  -2   2   4       10.38       13.16      1.52 o 
  -1   2   4      164.02      172.19      3.79 o 
   0   2   4       49.97       49.84      2.60 o 
   1   2   4      257.03      268.86      4.64 o 
   2   2   4      614.06      596.05      8.14 o 
   3   2   4      389.06      400.66      8.15 o 
   4   2   4     1160.02     1163.42     14.47 o 
   5   2   4      127.35      143.16      4.13 o 
   6   2   4      100.18       99.50      4.20 o 
   7   2   4      112.49      100.90      4.35 o 
   8   2   4       65.70       63.83      4.08 o 
   9   2   4        7.24        6.77      2.68 o 
  10   2   4       56.37       57.51      5.07 o 
  11   2   4       71.68       68.71      5.65 o 
  12   2   4       22.64       26.36      4.80 o 
  13   2   4       24.19       34.70      8.98 o 
  14   2   4       28.41       29.83      7.46 o 
  15   2   4        7.77       10.94      6.95 o 
  16   2   4        3.49       -2.87      6.95 o 
  17   2   4        0.30       -1.91      8.86 o 
 -18   3   4        2.02       -2.70      5.93 o 
 -17   3   4        8.58        7.23      5.94 o 
 -16   3   4       10.66        6.54      7.39 o 
 -15   3   4        6.88        5.88      5.43 o 
 -14   3   4       20.40       32.87      5.77 o 
 -13   3   4       12.87       12.73      4.79 o 
 -12   3   4      201.63      186.95      8.56 o 
 -11   3   4      135.69      133.18      7.62 o 
 -10   3   4       66.02       66.78      6.63 o 
  -9   3   4      214.91      192.44      7.35 o 
  -8   3   4      320.67      313.52     14.17 o 
  -7   3   4      906.72      857.42     12.29 o 
  -6   3   4       62.52       54.17      4.29 o 
  -5   3   4      795.62      766.56      8.43 o 
  -4   3   4      203.44      193.67      3.95 o 
  -3   3   4       57.84       51.10      7.22 o 
  -2   3   4     2200.54     2245.12     25.17 o 
  -1   3   4     2105.55     2077.22     19.77 o 
   0   3   4     1719.97     1717.07     14.96 o 
   1   3   4      613.76      627.17      7.78 o 
   2   3   4     2844.57     2729.49     25.56 o 
   3   3   4      387.15      404.91      7.32 o 
   4   3   4      152.28      149.04      5.61 o 
   5   3   4        7.01        5.00      2.37 o 
   6   3   4       88.24       92.79      5.35 o 
   7   3   4      242.57      236.78      7.15 o 
   8   3   4      264.52      256.46      7.80 o 
   9   3   4      129.05      134.16      6.38 o 
  10   3   4        0.11        3.20      2.68 o 
  11   3   4      171.49      163.84      8.24 o 
  12   3   4        1.64        7.39      5.55 o 
  13   3   4        4.77        5.94      8.59 o 
  14   3   4        6.70       -9.03      5.45 o 
  15   3   4       17.75        9.22      7.43 o 
  16   3   4       18.21       21.48      8.23 o 
 -17   4   4        2.59        7.02      8.26 o 
 -16   4   4        7.49       -0.93      6.80 o 
 -15   4   4        1.29        1.81      7.09 o 
 -14   4   4       10.75       11.54      5.15 o 
 -13   4   4        1.98        3.31      3.82 o 
 -12   4   4       51.58       58.58      6.36 o 
 -11   4   4       50.41       47.43      5.72 o 
 -10   4   4        0.07       -2.65      2.96 o 
  -9   4   4        9.51        6.54      3.20 o 
  -8   4   4        1.99        2.03      2.66 o 
  -7   4   4        1.33        0.43      3.22 o 
  -6   4   4       47.05       58.38      5.23 o 
  -5   4   4       66.74       73.52      3.02 o 
  -4   4   4        5.93        9.08      1.44 o 
  -3   4   4       10.94        7.21      1.93 o 
  -2   4   4       81.03       83.55      3.97 o 
  -1   4   4      174.89      156.11      5.32 o 
   0   4   4        4.93        2.42      1.79 o 
   1   4   4        0.08        0.52      1.38 o 
   2   4   4       37.59       40.12      2.95 o 
   3   4   4      798.59      775.27     11.69 o 
   4   4   4       66.56       57.24      4.12 o 
   5   4   4      120.97      123.05      5.46 o 
   6   4   4        4.93        3.06      2.10 o 
   7   4   4       88.35       90.07      5.02 o 
   8   4   4       12.57       12.51      3.16 o 
   9   4   4       15.69       10.30      3.50 o 
  10   4   4        1.08        2.30      3.19 o 
  11   4   4       25.32       23.97      4.55 o 
  12   4   4       56.92       55.40      8.00 o 
  13   4   4        0.12       -7.19      5.74 o 
  14   4   4        0.06      -10.86      5.98 o 
  15   4   4        0.96       -3.75      6.83 o 
  16   4   4        0.10        5.70      7.69 o 
 -16   5   4        1.13        2.83      6.64 o 
 -15   5   4        0.07        0.15      7.33 o 
 -14   5   4        1.52        1.11      4.67 o 
 -13   5   4        8.74        7.05      2.78 o 
 -12   5   4        3.00       -0.10      3.50 o 
 -11   5   4        4.00        4.41      4.37 o 
 -10   5   4        4.04        7.92      3.79 o 
  -9   5   4        2.32        1.62      3.19 o 
  -8   5   4       13.14       11.68      5.20 o 
  -7   5   4       47.21       62.45      7.66 o 
  -6   5   4        1.89        1.91      4.39 o 
  -5   5   4       32.94       39.27      5.65 o 
  -4   5   4      222.27      232.37      6.33 o 
  -3   5   4       18.58       16.12      2.61 o 
  -2   5   4      195.97      192.68      5.76 o 
  -1   5   4       65.01       65.30      4.11 o 
   0   5   4        4.19        3.03      2.05 o 
   1   5   4        2.61        1.78      2.55 o 
   2   5   4        0.00        3.37      2.97 o 
   3   5   4       85.59       75.37      7.36 o 
   4   5   4        2.32        0.40      1.86 o 
   5   5   4      315.24      285.46      8.65 o 
   6   5   4      113.46      125.91      6.17 o 
   7   5   4      108.54      110.64      6.10 o 
   8   5   4        0.01        0.69      2.27 o 
   9   5   4        9.62       13.96      3.62 o 
  10   5   4        2.83       -2.84      4.05 o 
  11   5   4       14.84       10.62      4.93 o 
  12   5   4       35.37       35.75      6.56 o 
  13   5   4       17.10        9.46      6.80 o 
  14   5   4        3.65        3.49      6.88 o 
  15   5   4        1.55        3.53      7.39 o 
 -15   6   4       15.12       11.80      7.38 o 
 -14   6   4        5.09       -0.69      4.99 o 
 -13   6   4       11.61       12.46      5.24 o 
 -12   6   4        9.11        9.10      4.65 o 
 -11   6   4        6.08        8.76      4.36 o 
 -10   6   4        3.99        8.57      3.93 o 
  -9   6   4        1.06        5.24      3.88 o 
  -8   6   4       54.48       58.85      7.09 o 
  -7   6   4        5.89        4.18      4.80 o 
  -6   6   4      217.16      225.21      9.82 o 
  -5   6   4       20.45       18.39      5.42 o 
  -4   6   4       16.46       20.78      5.43 o 
  -3   6   4       70.53       66.31      5.39 o 
  -2   6   4        0.47        3.85      1.81 o 
  -1   6   4        9.98       13.49      3.73 o 
   0   6   4       26.66       19.76      3.78 o 
   1   6   4      106.65      109.57      7.40 o 
   2   6   4       16.37       11.72      4.25 o 
   3   6   4        8.60        3.43      4.09 o 
   4   6   4        0.28       -0.68      3.70 o 
   5   6   4        5.62        1.89      2.94 o 
   6   6   4       87.44       82.28      7.96 o 
   7   6   4       34.55       31.81      8.72 o 
   8   6   4       34.44       52.21      5.70 o 
   9   6   4        2.55       17.47      4.01 o 
  10   6   4        3.14        2.95      4.82 o 
  11   6   4        1.61        6.17      5.55 o 
  12   6   4        5.12       12.85     10.20 o 
  13   6   4        6.10        9.07      8.85 o 
  14   6   4        0.38        3.14      8.88 o 
 -14   7   4        1.43        8.68      5.66 o 
 -13   7   4       14.51       22.77      5.98 o 
 -12   7   4        2.68        7.46      4.55 o 
 -11   7   4        4.17        0.17      4.45 o 
 -10   7   4        1.58        1.99      3.77 o 
  -9   7   4       57.74       59.13      7.69 o 
  -8   7   4        9.12        9.93      5.92 o 
  -7   7   4      108.96      107.51      8.85 o 
  -6   7   4      299.12      281.18     11.39 o 
  -5   7   4       62.71       61.13      6.81 o 
  -4   7   4       42.12       40.36      6.17 o 
  -3   7   4       67.17       69.75      6.84 o 
  -2   7   4      265.52      272.96      8.85 o 
  -1   7   4        4.33        4.29      6.06 o 
   0   7   4      438.02      388.45     11.63 o 
   1   7   4      189.54      190.27      9.04 o 
   2   7   4       90.42       86.17      7.44 o 
   3   7   4       63.41       55.68      7.65 o 
   4   7   4        5.38        6.47      4.74 o 
   5   7   4       17.05        9.62      5.11 o 
   6   7   4       27.63       42.52      9.68 o 
   7   7   4      129.21      148.60     10.68 o 
   8   7   4       68.31       82.14      9.47 o 
   9   7   4       50.17       59.14      8.59 o 
  10   7   4       43.70       39.74     14.25 o 
  11   7   4       12.92       10.90      8.49 o 
  12   7   4        1.23        6.77      8.95 o 
  13   7   4        2.14        3.01      9.11 o 
 -12   8   4        1.30        0.43      4.49 o 
 -11   8   4        6.86        3.56      6.89 o 
 -10   8   4        0.73        1.71      4.48 o 
  -9   8   4        8.30       15.15      6.53 o 
  -8   8   4       37.72       23.67      6.73 o 
  -7   8   4       20.25       22.09      6.34 o 
  -6   8   4        5.59        9.69      5.80 o 
  -5   8   4        0.05        0.54      5.24 o 
  -4   8   4       38.72       52.47      6.99 o 
  -3   8   4       32.49       32.74      7.53 o 
  -2   8   4      156.49      149.74     11.01 o 
  -1   8   4       11.54        7.47      5.70 o 
   0   8   4        3.59       -3.71      4.24 o 
   1   8   4        4.59        0.17      2.67 o 
   2   8   4       20.67       22.83      8.42 o 
   3   8   4       84.76       93.41     13.07 o 
   4   8   4       44.18       48.35     21.46 o 
   5   8   4       12.44       22.68      8.48 o 
   6   8   4        3.03        1.02      6.69 o 
   7   8   4        3.44        5.49      5.50 o 
   8   8   4        0.93       11.71      8.49 o 
   9   8   4        0.03        3.78     13.19 o 
  10   8   4       18.53        7.53      8.06 o 
  11   8   4        7.98       12.17      9.05 o 
 -10   9   4        0.01       -1.49      4.66 o 
  -9   9   4        2.17        0.06      6.40 o 
  -8   9   4        0.62       -0.01      5.96 o 
  -7   9   4        0.02        3.68      6.18 o 
  -6   9   4       36.79       37.77      8.55 o 
  -5   9   4       14.74       19.33      7.22 o 
  -4   9   4       16.46       19.06      7.13 o 
  -3   9   4        0.47       -6.63      7.77 o 
  -2   9   4        5.59       16.60      6.42 o 
  -1   9   4        0.14        0.33      6.94 o 
   0   9   4        2.78        0.59      5.62 o 
   1   9   4       41.18       38.82      8.15 o 
   2   9   4       18.68       12.66      7.44 o 
   3   9   4       29.56       38.40     13.51 o 
   4   9   4       21.63       46.42     10.60 o 
   5   9   4       42.75       49.65     19.91 o 
   6   9   4        2.39       14.31     12.41 o 
   7   9   4        0.02        8.94      6.81 o 
   8   9   4       25.04       44.94      9.60 o 
   9   9   4        3.74        5.31      9.54 o 
  -7  10   4        4.46       16.14     11.21 o 
  -6  10   4        6.56        8.12      9.82 o 
  -5  10   4       14.61       13.89     10.02 o 
  -4  10   4       38.76       29.55     20.99 o 
  -3  10   4       39.46       35.57     11.46 o 
  -2  10   4       63.05       55.44     14.62 o 
  -1  10   4       64.72       69.00     13.42 o 
   0  10   4        1.92       -3.28     10.76 o 
   1  10   4        0.01        6.02      8.91 o 
   2  10   4        0.83        8.47     10.76 o 
   3  10   4       25.67       22.75     12.37 o 
   4  10   4       61.64       89.05     18.55 o 
   5  10   4       59.49       27.29     16.37 o 
 -18   1   5        3.37        8.17      6.50 o 
 -17   1   5        1.26       -0.99      5.72 o 
 -16   1   5       10.15       11.19      5.77 o 
 -15   1   5        3.56        4.61      5.33 o 
 -14   1   5        1.92        2.71      4.86 o 
 -13   1   5        7.12        5.57      4.72 o 
 -12   1   5       10.41       11.80      4.30 o 
 -11   1   5       61.39       51.45      5.43 o 
 -10   1   5      106.18      109.87      5.78 o 
  -9   1   5      262.89      245.17      5.10 o 
  -8   1   5      236.09      224.19      4.29 o 
  -7   1   5      306.91      297.57      5.44 o 
  -6   1   5       33.47       30.03      2.28 o 
  -5   1   5      293.18      294.28      5.55 o 
  -4   1   5        4.25        2.13      1.25 o 
  -3   1   5        2.85        4.96      1.36 o 
  -2   1   5      890.25      914.63      8.87 o 
  -1   1   5       51.12       48.57      2.27 o 
   0   1   5      885.31      868.70      9.27 o 
   1   1   5      625.14      624.52      8.55 o 
   2   1   5      140.03      153.74      4.29 o 
   3   1   5      475.39      456.50      9.96 o 
   4   1   5       63.23       74.98      4.00 o 
   5   1   5        1.69        2.62      1.65 o 
   6   1   5       10.43        4.09      1.58 o 
   7   1   5       20.43       22.21      3.09 o 
   8   1   5       19.47       22.06      2.94 o 
   9   1   5        6.95       11.11      3.01 o 
  10   1   5        0.65        2.39      2.72 o 
  11   1   5       26.70       33.25      4.98 o 
  12   1   5       11.80        9.50      5.44 o 
  13   1   5       10.36       17.30      6.44 o 
  14   1   5        0.00        5.98      7.45 o 
  15   1   5        2.41       -1.43      8.03 o 
  16   1   5        2.47       -7.43     13.75 o 
 -18   2   5        2.13        0.24      6.30 o 
 -17   2   5        1.95       -3.18      5.70 o 
 -16   2   5        1.45        0.97      5.42 o 
 -15   2   5        4.42        9.88      5.45 o 
 -14   2   5       18.75       20.96      5.74 o 
 -13   2   5       43.08       51.78      6.15 o 
 -12   2   5      286.29      301.17     10.13 o 
 -11   2   5        8.02        8.12      4.03 o 
 -10   2   5       13.36        8.26      4.08 o 
  -9   2   5       94.27       89.26      5.93 o 
  -8   2   5      345.08      344.27      4.86 o 
  -7   2   5      783.80      763.22      8.85 o 
  -6   2   5      676.23      709.65      8.53 o 
  -5   2   5      322.67      308.41      5.67 o 
  -4   2   5       54.61       50.41      3.18 o 
  -3   2   5      425.45      432.66      6.46 o 
  -2   2   5      603.85      667.76      8.83 o 
  -1   2   5     1314.46     1383.51     13.89 o 
   0   2   5     1105.09     1109.99     10.79 o 
   1   2   5      134.94      132.53      3.72 o 
   2   2   5      304.20      285.76      5.37 o 
   3   2   5     1722.73     1686.00     19.22 o 
   4   2   5      580.68      575.83     11.05 o 
   5   2   5      325.53      343.17      8.82 o 
   6   2   5      261.20      250.16      8.00 o 
   7   2   5      226.37      205.89      6.92 o 
   8   2   5      206.84      186.19      6.99 o 
   9   2   5      272.39      234.84      9.96 o 
  10   2   5      158.74      169.20      8.40 o 
  11   2   5       99.66      115.70     10.05 o 
  12   2   5        7.65       14.33      5.71 o 
  13   2   5        3.82        5.08      6.14 o 
  14   2   5        0.37       -5.45      6.03 o 
  15   2   5       23.76       16.56      9.08 o 
  16   2   5        7.68       -2.72      9.04 o 
 -17   3   5        0.48        0.32      6.24 o 
 -16   3   5        1.79       10.69      6.08 o 
 -15   3   5        4.14       -1.07      5.39 o 
 -14   3   5        1.89        2.14      4.57 o 
 -13   3   5        3.64        4.69      4.45 o 
 -12   3   5       19.35       25.91      4.87 o 
 -11   3   5       87.29       82.11      6.52 o 
 -10   3   5      154.79      150.50      6.90 o 
  -9   3   5        7.27        7.66      3.19 o 
  -8   3   5       74.46       75.71      5.08 o 
  -7   3   5      237.77      251.37      7.19 o 
  -6   3   5       65.16       64.31      4.24 o 
  -5   3   5       45.26       46.00      2.46 o 
  -4   3   5     1373.67     1320.84     13.10 o 
  -3   3   5      357.56      334.17      5.64 o 
  -2   3   5      417.04      387.45      8.04 o 
  -1   3   5        0.03        1.66      1.41 o 
   0   3   5      126.15      128.88      4.33 o 
   1   3   5      161.18      174.05      3.91 o 
   2   3   5      517.98      486.30      8.25 o 
   3   3   5      361.98      325.98      7.65 o 
   4   3   5      134.50      136.82      6.92 o 
   5   3   5      895.09      838.61     14.57 o 
   6   3   5      328.26      314.69      9.27 o 
   7   3   5       16.23       15.75      3.17 o 
   8   3   5       48.25       39.98      4.28 o 
   9   3   5       55.96       59.89      5.85 o 
  10   3   5       28.03       36.30      5.12 o 
  11   3   5       58.14       86.51      6.47 o 
  12   3   5       40.68       53.33      8.12 o 
  13   3   5       58.57       59.00      8.67 o 
  14   3   5        9.26        6.61      6.77 o 
  15   3   5        0.03       -2.60      6.98 o 
 -17   4   5        8.30       18.66      7.72 o 
 -16   4   5        0.31        8.69      6.99 o 
 -15   4   5        0.56        7.40      5.24 o 
 -14   4   5        1.53        8.95      5.11 o 
 -13   4   5        0.89        5.27      3.21 o 
 -12   4   5       13.93       12.85      4.41 o 
 -11   4   5       10.75       10.89      3.88 o 
 -10   4   5       25.53       22.69      5.10 o 
  -9   4   5      145.90      148.53      8.91 o 
  -8   4   5       23.14       23.40      3.72 o 
  -7   4   5        4.04        5.31      3.55 o 
  -6   4   5        0.14       -1.49      2.14 o 
  -5   4   5        0.12        2.26      2.58 o 
  -4   4   5        9.93        6.41      1.92 o 
  -3   4   5        0.10       -1.74      1.38 o 
  -2   4   5      300.30      299.51      6.72 o 
  -1   4   5      693.84      662.28     10.11 o 
   0   4   5      539.07      516.83      8.73 o 
   1   4   5       18.74       25.20      2.40 o 
   2   4   5       18.00       26.27      2.93 o 
   3   4   5      266.82      229.59      6.70 o 
   4   4   5       99.39       96.55      6.49 o 
   5   4   5      184.79      173.72      7.43 o 
   6   4   5      217.81      213.00      7.54 o 
   7   4   5      210.49      199.78      7.58 o 
   8   4   5       63.97       77.21      6.28 o 
   9   4   5       24.55       19.46      4.26 o 
  10   4   5        0.43        1.47      2.79 o 
  11   4   5        0.06        1.50      5.62 o 
  12   4   5        0.39        2.47      6.74 o 
  13   4   5        0.70       -1.26      6.20 o 
  14   4   5       11.94       10.30      7.09 o 
  15   4   5        0.58       -1.12      8.23 o 
 -16   5   5        1.54       -1.30     12.88 o 
 -15   5   5        0.01        1.08      5.86 o 
 -14   5   5        0.04       -1.54      7.32 o 
 -13   5   5       10.57       12.95      5.68 o 
 -12   5   5       34.10       39.33      6.90 o 
 -11   5   5      150.95      141.62      8.59 o 
 -10   5   5      141.92      135.96      8.17 o 
  -9   5   5      182.55      192.08      8.85 o 
  -8   5   5        0.04       -1.34      3.99 o 
  -7   5   5       24.69       16.40      3.94 o 
  -6   5   5        7.69       -0.38      3.21 o 
  -5   5   5        6.44        4.36      3.74 o 
  -4   5   5      430.02      433.33     10.94 o 
  -3   5   5     1490.35     1436.82     34.87 o 
  -2   5   5     1035.52      974.94     13.35 o 
  -1   5   5      223.02      208.41      7.98 o 
   0   5   5      802.89      705.00     14.85 o 
   1   5   5        2.20        5.01      3.38 o 
   2   5   5       63.29       72.86      6.38 o 
   3   5   5      527.16      513.18     15.15 o 
   4   5   5      400.13      398.64     11.66 o 
   5   5   5      533.17      501.46     14.99 o 
   6   5   5      519.37      481.33     13.06 o 
   7   5   5      113.41      121.92      8.98 o 
   8   5   5        5.02        1.66      2.56 o 
   9   5   5        0.17        8.88      3.01 o 
  10   5   5        3.97       -1.12      6.18 o 
  11   5   5        7.95       17.24      6.33 o 
  12   5   5       64.36       70.09     11.36 o 
  13   5   5       48.92       70.31     10.08 o 
  14   5   5       47.05       56.33     11.74 o 
 -15   6   5        4.11       -1.83      7.56 o 
 -14   6   5        1.72        1.09      4.48 o 
 -13   6   5        0.36       -0.04      4.68 o 
 -12   6   5        0.02        3.75      4.88 o 
 -11   6   5        7.34        8.86      4.39 o 
 -10   6   5       29.69       40.58      5.81 o 
  -9   6   5        6.73        8.90      5.64 o 
  -8   6   5       24.45       27.70      7.09 o 
  -7   6   5       96.30       89.36      8.14 o 
  -6   6   5        4.02        5.63      4.82 o 
  -5   6   5        9.22        3.97      2.22 o 
  -4   6   5       14.16       16.98      5.08 o 
  -3   6   5        5.61        4.75      3.42 o 
  -2   6   5       64.57       71.74      5.71 o 
  -1   6   5      945.37      863.76     17.24 o 
   0   6   5       17.35       19.10      4.72 o 
   1   6   5        2.75        1.23      4.50 o 
   2   6   5       84.56       95.12      7.40 o 
   3   6   5        7.49        1.13      4.20 o 
   4   6   5        1.97        2.37      2.72 o 
   5   6   5       77.75       86.43      8.46 o 
   6   6   5      167.84      148.73      9.51 o 
   7   6   5       74.31       78.53     15.11 o 
   8   6   5      138.69      144.82     10.22 o 
   9   6   5        2.49        1.50      4.78 o 
  10   6   5        1.08        0.74      4.71 o 
  11   6   5        1.29       14.96      6.22 o 
  12   6   5        0.05        2.57      7.67 o 
  13   6   5       12.35       19.30      9.81 o 
 -13   7   5        5.59       12.32      6.11 o 
 -12   7   5        7.71       14.43      5.30 o 
 -11   7   5        4.24        6.15      4.90 o 
 -10   7   5       13.68        9.56      5.02 o 
  -9   7   5        3.23        7.51      5.94 o 
  -8   7   5       17.13       19.01      6.49 o 
  -7   7   5       14.93       19.22      7.24 o 
  -6   7   5       49.22       48.42      7.01 o 
  -5   7   5        0.91        5.63      5.13 o 
  -4   7   5        4.88       -1.50      4.39 o 
  -3   7   5       45.31       34.14      6.04 o 
  -2   7   5       31.60       40.69      7.19 o 
  -1   7   5       16.64       18.05      4.86 o 
   0   7   5        3.41       -0.56      4.02 o 
   1   7   5        0.34        2.57      4.85 o 
   2   7   5        7.95       10.47      4.50 o 
   3   7   5        4.40        4.17      5.22 o 
   4   7   5        0.48        0.43      5.97 o 
   5   7   5        3.37        6.49      6.48 o 
   6   7   5        6.96        1.00      5.88 o 
   7   7   5       22.26       22.37     11.56 o 
   8   7   5        3.09        8.27      5.43 o 
   9   7   5        1.31       11.23      5.59 o 
  10   7   5        1.38       14.82      6.49 o 
  11   7   5        0.44       -0.04     11.34 o 
  12   7   5        0.62        2.88      8.02 o 
 -12   8   5       13.13        6.45      5.09 o 
 -11   8   5        4.64       14.56      7.46 o 
 -10   8   5        0.19       -0.55      4.07 o 
  -9   8   5        0.05        9.78      6.59 o 
  -8   8   5        3.64        3.62      5.88 o 
  -7   8   5       33.08       39.63      7.27 o 
  -6   8   5      122.52      124.44     11.66 o 
  -5   8   5       34.35       37.17      8.24 o 
  -4   8   5       40.67       29.75      7.18 o 
  -3   8   5       29.62       15.88      6.86 o 
  -2   8   5        2.36        1.84      6.40 o 
  -1   8   5        8.22       13.95      6.61 o 
   0   8   5        7.75       14.91      5.39 o 
   1   8   5        1.47        5.31      4.73 o 
   2   8   5       16.27       19.02      8.74 o 
   3   8   5       99.81       92.87     22.23 o 
   4   8   5       56.72       54.19     14.56 o 
   5   8   5        9.00       12.69      7.08 o 
   6   8   5       11.39        7.95      7.78 o 
   7   8   5        8.21       24.44      9.71 o 
   8   8   5       14.40       28.85      8.29 o 
   9   8   5       20.41       40.53     13.30 o 
  10   8   5       13.84       26.79      9.67 o 
  -9   9   5        1.97        2.46      7.51 o 
  -8   9   5        0.22        3.42      6.89 o 
  -7   9   5        1.20       -1.41     10.20 o 
  -6   9   5        2.55        3.41      7.03 o 
  -5   9   5       10.07        5.59     10.53 o 
  -4   9   5        0.18        3.87      6.28 o 
  -3   9   5        0.50        2.98      5.84 o 
  -2   9   5        4.23       10.51      6.37 o 
  -1   9   5       10.13        7.67      6.61 o 
   0   9   5        3.05        1.98      6.12 o 
   1   9   5        1.22        0.01      5.87 o 
   2   9   5        5.93        5.86     10.11 o 
   3   9   5        1.24        8.27      7.45 o 
   4   9   5        4.02        5.50      9.49 o 
   5   9   5        0.02        9.57      7.97 o 
   6   9   5        3.92       16.89      8.46 o 
   7   9   5        0.76       17.45      7.42 o 
  -5  10   5        1.83       -2.02      7.51 o 
  -4  10   5        5.51       21.91      8.08 o 
  -3  10   5        0.63       10.14      7.27 o 
  -2  10   5       13.44       18.67      8.01 o 
  -1  10   5       12.16       17.33      7.80 o 
   0  10   5       11.94       12.86      7.34 o 
   1  10   5       40.76       34.83     19.28 o 
   2  10   5        5.91       11.28     13.29 o 
   3  10   5        0.49       13.11      8.11 o 
 -17   0   6        8.98       17.49      9.29 o 
 -16   0   6        0.23       -2.62      7.86 o 
 -15   0   6        2.17        5.33      7.50 o 
 -14   0   6        0.95       -6.72      5.38 o 
 -13   0   6        0.00        4.13      6.80 o 
 -12   0   6        0.91        6.64      6.22 o 
 -11   0   6      146.59      148.86     12.91 o 
 -10   0   6       49.16       45.23      7.92 o 
  -9   0   6      190.58      171.45      8.91 o 
  -8   0   6     1358.18     1301.45     30.89 o 
  -7   0   6      421.18      384.62      9.24 o 
  -6   0   6        1.16        2.60      2.12 o 
  -5   0   6       13.84       11.87      2.40 o 
  -4   0   6      306.39      283.76      6.94 o 
  -3   0   6      168.37      162.40      5.30 o 
  -2   0   6     3065.72     2985.92     36.94 o 
  -1   0   6      342.37      324.88      9.10 o 
   0   0   6       13.01       12.13      3.01 o 
   1   0   6       26.88       28.88      3.86 o 
   2   0   6        2.13       -0.19      5.18 o 
   3   0   6        1.83        2.69      2.83 o 
   4   0   6       16.89       29.65      4.83 o 
   5   0   6       72.35       63.31      7.87 o 
   6   0   6      498.42      463.63     12.15 o 
   7   0   6        0.03       -2.53      2.81 o 
   8   0   6       23.45       20.23      4.53 o 
   9   0   6       12.61       12.76      6.37 o 
  10   0   6        1.86        6.73      8.10 o 
  11   0   6        8.43        7.01      9.68 o 
  12   0   6       58.70       76.54     14.78 o 
  13   0   6        1.74        5.47     10.48 o 
  14   0   6        0.00        3.89     10.84 o 
  15   0   6       24.17       13.96     12.36 o 
 -17   1   6        0.97       -4.59      5.72 o 
 -16   1   6       16.98       12.35      5.88 o 
 -15   1   6       24.30       33.87      6.85 o 
 -14   1   6       34.90       41.96      6.89 o 
 -13   1   6        0.51       -2.14      4.31 o 
 -12   1   6        1.47        0.33      4.15 o 
 -11   1   6       17.42       21.34      4.36 o 
 -10   1   6       23.32       16.95      4.52 o 
  -9   1   6      842.84      835.49     12.86 o 
  -8   1   6      131.27      132.01      4.49 o 
  -7   1   6      332.99      337.94      8.90 o 
  -6   1   6      340.37      321.39      6.07 o 
  -5   1   6      106.16      124.97      3.88 o 
  -4   1   6       10.46        6.24      1.53 o 
  -3   1   6      323.07      310.82      6.00 o 
  -2   1   6      359.36      361.26      5.99 o 
  -1   1   6      374.58      363.20      5.58 o 
   0   1   6     1625.45     1624.61     14.30 o 
   1   1   6      507.91      469.46      8.68 o 
   2   1   6       63.45       59.46      3.84 o 
   3   1   6       35.29       44.35      7.42 o 
   4   1   6       11.71       15.33      2.76 o 
   5   1   6      538.92      526.17      9.62 o 
   6   1   6      236.59      228.70      8.00 o 
   7   1   6      174.12      165.88      6.59 o 
   8   1   6      178.57      172.82      7.00 o 
   9   1   6       38.13       50.86      6.39 o 
  10   1   6        0.02        7.34      4.00 o 
  11   1   6       10.58       10.28     10.35 o 
  12   1   6        0.81       -9.06      5.50 o 
  13   1   6        5.88        5.54      7.31 o 
  14   1   6       61.95       50.13     10.32 o 
  15   1   6       36.12       39.15     10.80 o 
 -17   2   6        0.97        5.75      6.12 o 
 -16   2   6        0.46        0.84      5.84 o 
 -15   2   6        0.20        6.93      5.98 o 
 -14   2   6       19.48       18.91      6.42 o 
 -13   2   6       42.08       52.90      6.93 o 
 -12   2   6      143.23      144.79      7.84 o 
 -11   2   6       15.05       17.57      4.31 o 
 -10   2   6        3.32        6.35      3.52 o 
  -9   2   6       17.19       19.25      3.72 o 
  -8   2   6        1.38        2.25      2.61 o 
  -7   2   6       17.98       14.81      2.22 o 
  -6   2   6      119.79      111.12      3.77 o 
  -5   2   6      365.26      324.96      6.43 o 
  -4   2   6      350.94      330.52      6.86 o 
  -3   2   6      264.85      243.37      5.24 o 
  -2   2   6      156.90      179.38      4.75 o 
  -1   2   6       16.07       18.29      2.00 o 
   0   2   6      112.25      119.30      3.52 o 
   1   2   6      266.07      272.77      6.08 o 
   2   2   6      200.63      193.29      5.28 o 
   3   2   6       11.59       12.13      1.85 o 
   4   2   6       26.91       34.63      3.83 o 
   5   2   6      271.67      247.16      8.12 o 
   6   2   6       99.83      106.29      6.04 o 
   7   2   6        0.08       -1.10      2.82 o 
   8   2   6       39.14       42.52      4.35 o 
   9   2   6       40.94       40.56      5.12 o 
  10   2   6       27.96       35.83      6.67 o 
  11   2   6       43.44       35.62      7.09 o 
  12   2   6       46.86       41.97      7.60 o 
  13   2   6        0.95        3.86      7.21 o 
  14   2   6        0.19       -1.14      7.55 o 
  15   2   6        0.11       -2.58     10.16 o 
 -17   3   6        7.42       16.07      7.18 o 
 -16   3   6        2.18        1.91      6.04 o 
 -15   3   6        1.62       -2.37      5.31 o 
 -14   3   6       17.68       16.57      5.74 o 
 -13   3   6       33.45       39.72      6.53 o 
 -12   3   6        9.45        9.67      4.52 o 
 -11   3   6       76.80       77.24      6.95 o 
 -10   3   6       11.03        9.28      3.52 o 
  -9   3   6        9.98        5.64      3.14 o 
  -8   3   6        2.61        3.05      3.05 o 
  -7   3   6       20.31       23.01      3.64 o 
  -6   3   6       32.69       37.71      3.29 o 
  -5   3   6        0.33        2.99      2.63 o 
  -4   3   6      280.30      275.52      5.65 o 
  -3   3   6       80.04       78.47      3.45 o 
  -2   3   6      140.74      139.42      4.47 o 
  -1   3   6       47.61       47.69      3.50 o 
   0   3   6      192.01      173.06      5.33 o 
   1   3   6      154.00      151.28      4.96 o 
   2   3   6      144.91      140.32      5.15 o 
   3   3   6      821.52      734.39     12.55 o 
   4   3   6       45.69       45.99      4.46 o 
   5   3   6       78.08       77.27      5.82 o 
   6   3   6        5.82        6.79      2.97 o 
   7   3   6       42.45       44.40      4.86 o 
   8   3   6       47.07       48.45      5.29 o 
   9   3   6        2.74       -2.67      4.54 o 
  10   3   6        7.57       13.91      5.62 o 
  11   3   6        5.54       11.68      6.12 o 
  12   3   6       55.73       48.42      7.93 o 
  13   3   6        2.09        0.57      8.46 o 
  14   3   6        0.93        0.61      6.56 o 
 -16   4   6        0.19        2.30      7.39 o 
 -15   4   6        0.05        6.07      6.84 o 
 -14   4   6        7.94        0.68      5.54 o 
 -13   4   6       11.21       17.78      5.91 o 
 -12   4   6       37.91       39.96      6.70 o 
 -11   4   6        8.21        5.34      4.45 o 
 -10   4   6       12.71       15.61      4.67 o 
  -9   4   6       24.92       24.11      4.83 o 
  -8   4   6       15.37       22.96      4.61 o 
  -7   4   6      115.52      124.65      8.91 o 
  -6   4   6       39.05       45.01      6.14 o 
  -5   4   6       39.52       37.93      4.08 o 
  -4   4   6      270.13      259.44      7.85 o 
  -3   4   6      119.77      104.50      4.46 o 
  -2   4   6       19.38       19.47      4.19 o 
  -1   4   6        5.74        4.16      3.04 o 
   0   4   6      410.74      385.12     10.92 o 
   1   4   6       11.64        7.14      2.38 o 
   2   4   6      105.59      101.89      6.22 o 
   3   4   6      264.59      248.14      9.04 o 
   4   4   6        8.88       12.51      3.18 o 
   5   4   6      244.76      235.04      8.96 o 
   6   4   6      129.11      129.82      6.43 o 
   7   4   6        0.09       -0.45      2.83 o 
   8   4   6        5.78        6.70      4.69 o 
   9   4   6       75.46       74.04     10.31 o 
  10   4   6        2.13        1.25      5.24 o 
  11   4   6       11.47       13.52      5.96 o 
  12   4   6       34.13       30.90      7.49 o 
  13   4   6        8.37        9.25      7.18 o 
  14   4   6        0.00       -5.90      6.92 o 
 -15   5   6        7.39       18.24      8.57 o 
 -14   5   6        0.48        7.95      6.17 o 
 -13   5   6        2.11        5.89      5.35 o 
 -12   5   6       11.34        3.58      4.44 o 
 -11   5   6        0.25        1.90      3.89 o 
 -10   5   6        0.11       -4.78      2.70 o 
  -9   5   6        9.24        7.59      4.33 o 
  -8   5   6       20.14       22.97      5.86 o 
  -7   5   6      102.45      102.68      8.45 o 
  -6   5   6       34.19       48.56      6.47 o 
  -5   5   6       13.13       21.69      6.09 o 
  -4   5   6       52.21       64.90      6.91 o 
  -3   5   6        3.28        1.06      2.94 o 
  -2   5   6       73.85       70.07      6.19 o 
  -1   5   6      175.60      178.90      8.32 o 
   0   5   6        0.21        0.59      4.45 o 
   1   5   6       11.49       10.89      4.45 o 
   2   5   6       84.28       82.62      5.99 o 
   3   5   6       20.49       18.83      3.74 o 
   4   5   6       12.50       13.60      3.47 o 
   5   5   6      126.59      119.03      7.83 o 
   6   5   6        0.58       -2.10      4.52 o 
   7   5   6       16.05       23.26      8.52 o 
   8   5   6       34.51       33.37      6.94 o 
   9   5   6       15.10       17.58      6.29 o 
  10   5   6        0.84        2.61      5.14 o 
  11   5   6        0.75       -0.43      5.01 o 
  12   5   6        5.50        8.97      7.10 o 
  13   5   6        8.56       16.62      6.93 o 
 -14   6   6        9.28       12.87      6.37 o 
 -13   6   6       24.93       27.29      7.00 o 
 -12   6   6       24.52       26.94      7.47 o 
 -11   6   6        6.05        4.40      4.60 o 
 -10   6   6       36.33       32.01      5.76 o 
  -9   6   6        3.65        3.92      3.16 o 
  -8   6   6       29.58       32.66      9.64 o 
  -7   6   6       68.58       76.59     11.75 o 
  -6   6   6      172.14      191.87     12.09 o 
  -5   6   6       84.86       84.59      8.02 o 
  -4   6   6       26.24       26.19      5.85 o 
  -3   6   6        0.04       -1.42      5.26 o 
  -2   6   6        8.90       12.78      4.17 o 
  -1   6   6       26.32       24.69      4.78 o 
   0   6   6        5.43       15.03      4.25 o 
   1   6   6      227.65      195.28      9.06 o 
   2   6   6       74.22       82.38     10.27 o 
   3   6   6       24.31       27.15      5.64 o 
   4   6   6       45.40       32.36      9.42 o 
   5   6   6        2.88       -1.18      5.90 o 
   6   6   6        1.43        2.41      8.05 o 
   7   6   6       29.44       30.98     15.11 o 
   8   6   6       24.62       18.95      6.23 o 
   9   6   6       25.71       29.65      7.24 o 
  10   6   6       48.40       50.11      8.65 o 
  11   6   6       16.97       23.17      7.08 o 
  12   6   6        0.35       10.34      7.79 o 
 -12   7   6        5.58        4.32      5.50 o 
 -11   7   6        4.64       10.04      5.30 o 
 -10   7   6        3.45       10.54      4.76 o 
  -9   7   6        0.11       -4.54      6.30 o 
  -8   7   6       27.51       34.52      7.00 o 
  -7   7   6        0.04       -4.84      5.00 o 
  -6   7   6        3.18        9.38      3.86 o 
  -5   7   6       31.09       50.46      8.48 o 
  -4   7   6       12.06        9.25      6.09 o 
  -3   7   6       27.72       21.50      7.01 o 
  -2   7   6        0.67       -3.97      5.09 o 
  -1   7   6        1.05       -1.74      5.12 o 
   0   7   6       10.19        6.13      5.63 o 
   1   7   6       57.47       65.56      7.09 o 
   2   7   6        5.98        7.96      5.85 o 
   3   7   6        3.63        5.85      6.77 o 
   4   7   6        0.29        2.69      6.84 o 
   5   7   6       10.85       12.45      8.05 o 
   6   7   6       20.90       26.56     12.24 o 
   7   7   6        3.86        8.67      7.56 o 
   8   7   6       17.39       26.14      6.99 o 
   9   7   6        4.31       22.83      7.10 o 
  10   7   6        0.84       -0.83      7.59 o 
 -10   8   6       13.09        6.76      5.30 o 
  -9   8   6        6.77        7.93      6.65 o 
  -8   8   6        1.95        9.03      8.66 o 
  -7   8   6        0.51       13.13      6.91 o 
  -6   8   6       82.87       81.51     10.59 o 
  -5   8   6       19.65       24.14     10.92 o 
  -4   8   6        8.11        6.45      5.46 o 
  -3   8   6       72.65       81.13     10.15 o 
  -2   8   6       46.09       40.10      8.39 o 
  -1   8   6       48.85       48.72      8.75 o 
   0   8   6        0.71        0.01      7.15 o 
   1   8   6        2.57        5.75      6.27 o 
   2   8   6       46.90       60.83     19.52 o 
   3   8   6       62.59       83.42     13.10 o 
   4   8   6       79.82       95.51     26.55 o 
   5   8   6       84.55      107.16     15.11 o 
   6   8   6       41.39       62.13     12.89 o 
   7   8   6        3.98       13.83      7.37 o 
   8   8   6        6.65       20.87     12.32 o 
  -8   9   6       20.45       32.73      9.27 o 
  -7   9   6        1.16       11.78     11.22 o 
  -6   9   6        0.52       13.26      7.56 o 
  -5   9   6       13.77       10.69      7.09 o 
  -4   9   6       11.83       17.00     11.19 o 
  -3   9   6       33.84       20.12     14.16 o 
  -2   9   6       40.52       48.11      9.48 o 
  -1   9   6       71.20       78.55     10.23 o 
   0   9   6       42.60       48.29      9.33 o 
   1   9   6        7.12        5.25      6.71 o 
   2   9   6       12.70       21.68      8.95 o 
   3   9   6       10.35       24.34     11.19 o 
   4   9   6       23.47       48.68     11.67 o 
   5   9   6       25.43       64.52     23.59 o 
   6   9   6       24.21       39.47     21.91 o 
 -16   1   7        2.41        2.93      5.43 o 
 -15   1   7        0.00        5.75      5.68 o 
 -14   1   7        2.89       -2.54      4.82 o 
 -13   1   7       31.00       19.36      5.76 o 
 -12   1   7       57.60       59.55     16.26 o 
 -11   1   7       37.28       55.08      6.48 o 
 -10   1   7        0.04       -3.11      2.89 o 
  -9   1   7       85.82       90.96      6.44 o 
  -8   1   7       53.84       46.59      5.62 o 
  -7   1   7       14.21       15.23      2.10 o 
  -6   1   7       35.59       37.85      2.80 o 
  -5   1   7      108.38      100.30      3.63 o 
  -4   1   7      191.33      181.27      4.55 o 
  -3   1   7      158.50      148.54      4.65 o 
  -2   1   7      134.59      129.16      4.07 o 
  -1   1   7        0.36        1.52      1.29 o 
   0   1   7       65.71       67.92      3.52 o 
   1   1   7      154.09      131.50      5.99 o 
   2   1   7       94.79       89.93      5.19 o 
   3   1   7      381.85      366.77     10.50 o 
   4   1   7      369.51      367.88     11.73 o 
   5   1   7      253.18      256.18      8.70 o 
   6   1   7       10.30        8.15      3.06 o 
   7   1   7        5.10        4.96      3.15 o 
   8   1   7        3.83        8.62      4.69 o 
   9   1   7       30.17       37.79      9.43 o 
  10   1   7       47.64       49.55      9.24 o 
  11   1   7       29.48       39.81      8.82 o 
  12   1   7       10.96       14.54      8.06 o 
  13   1   7        0.02        0.67      6.17 o 
  14   1   7        7.12        6.67     12.15 o 
 -16   2   7        0.14        9.41      6.61 o 
 -15   2   7        3.36        1.62      5.74 o 
 -14   2   7        0.59        5.14      5.50 o 
 -13   2   7        0.05        3.22      4.29 o 
 -12   2   7       15.11       17.27      5.63 o 
 -11   2   7       12.87       16.15      4.48 o 
 -10   2   7       48.74       42.90      5.24 o 
  -9   2   7      131.07      127.92      7.32 o 
  -8   2   7      236.42      213.75      7.29 o 
  -7   2   7       51.25       47.94      4.54 o 
  -6   2   7       10.02       11.76      2.30 o 
  -5   2   7       70.87       66.91      3.83 o 
  -4   2   7       82.07       82.27      4.04 o 
  -3   2   7       60.59       56.67      3.66 o 
  -2   2   7       55.20       52.89      3.47 o 
  -1   2   7       29.66       36.70      3.08 o 
   0   2   7       79.69       86.35      8.08 o 
   1   2   7       11.13       11.03      2.61 o 
   2   2   7       55.55       59.34      5.24 o 
   3   2   7       30.83       45.08      6.83 o 
   4   2   7       88.14       99.01      7.36 o 
   5   2   7      229.46      245.64      8.70 o 
   6   2   7       84.31       87.10      6.45 o 
   7   2   7       18.43       20.69      5.05 o 
   8   2   7       10.27        8.68      4.87 o 
   9   2   7        4.30       14.56      5.40 o 
  10   2   7        0.33       -5.61      4.72 o 
  11   2   7       19.93       13.27      7.34 o 
  12   2   7       11.93       10.54      7.62 o 
  13   2   7       13.55        9.48      8.32 o 
  14   2   7        2.60       -9.24     16.98 o 
 -16   3   7        3.17        6.15      9.44 o 
 -15   3   7        3.28       11.45      9.02 o 
 -14   3   7        1.73        8.07      9.62 o 
 -13   3   7       11.26        8.65      6.26 o 
 -12   3   7       17.15       13.21      4.94 o 
 -11   3   7       50.74       55.68      6.02 o 
 -10   3   7        0.13       -3.09      2.91 o 
  -9   3   7        0.30        2.21      3.10 o 
  -8   3   7        0.65        0.20      2.89 o 
  -7   3   7        5.55        3.57      2.89 o 
  -6   3   7       35.52       36.23      4.56 o 
  -5   3   7       71.92       73.60      4.31 o 
  -4   3   7      108.53      118.57      4.39 o 
  -3   3   7      139.13      142.00      4.69 o 
  -2   3   7        0.60       -1.39      2.27 o 
  -1   3   7        0.44       -1.61      1.69 o 
   0   3   7       78.90       82.14      5.27 o 
   1   3   7        1.07       10.81      4.33 o 
   2   3   7       38.78       44.15      3.83 o 
   3   3   7      700.52      652.77     13.80 o 
   4   3   7      361.84      343.82     14.33 o 
   5   3   7       14.93       17.09      4.29 o 
   6   3   7        0.69        1.21      8.78 o 
   7   3   7       31.34       41.81      7.74 o 
   8   3   7        0.44       -3.74      3.80 o 
   9   3   7       41.34       38.04      9.33 o 
  10   3   7       42.44       39.07      6.96 o 
  11   3   7       23.75       36.25      7.44 o 
  12   3   7       20.71       19.58      7.30 o 
  13   3   7        4.97        4.38      7.78 o 
 -15   4   7        1.02        3.46      7.35 o 
 -14   4   7       34.42       51.07      9.29 o 
 -13   4   7       23.34       24.33      6.97 o 
 -12   4   7        0.08        1.25      5.12 o 
 -11   4   7       50.70       44.85      8.58 o 
 -10   4   7       19.30       28.35      5.33 o 
  -9   4   7       76.37       87.21      7.38 o 
  -8   4   7       57.67       68.11      6.58 o 
  -7   4   7       65.02       68.28      7.28 o 
  -6   4   7      233.09      221.88     11.68 o 
  -5   4   7       97.28      103.64      8.08 o 
  -4   4   7      103.41      101.61      5.85 o 
  -3   4   7      561.68      525.42     13.19 o 
  -2   4   7      447.01      414.26     11.80 o 
  -1   4   7      147.17      161.82      6.90 o 
   0   4   7      417.49      397.00     10.22 o 
   1   4   7      296.69      288.34      8.99 o 
   2   4   7        5.66        7.77      2.51 o 
   3   4   7       22.49       17.24      4.13 o 
   4   4   7       18.25       22.50      5.43 o 
   5   4   7      243.74      258.51     20.59 o 
   6   4   7      316.79      304.29     17.82 o 
   7   4   7      149.19      149.34     13.69 o 
   8   4   7       37.88       36.29      7.05 o 
   9   4   7       33.04       40.85      9.02 o 
  10   4   7       30.92       23.91      8.43 o 
  11   4   7        0.81        4.50     10.88 o 
  12   4   7       24.33       21.36      9.37 o 
  13   4   7       26.24       25.98      9.96 o 
 -14   5   7        0.31       12.91      6.72 o 
 -13   5   7        0.03        8.53      5.99 o 
 -12   5   7        0.31        5.11      5.02 o 
 -11   5   7        0.04        3.55      5.05 o 
 -10   5   7        1.07       -2.76      3.88 o 
  -9   5   7       15.52        9.25      4.82 o 
  -8   5   7        1.89       11.54      5.54 o 
  -7   5   7       30.69       25.76      6.31 o 
  -6   5   7        9.77        8.77      5.86 o 
  -5   5   7       38.96       38.23      6.32 o 
  -4   5   7        2.91       -5.20      6.27 o 
  -3   5   7        0.80        3.97      5.23 o 
  -2   5   7       25.13       27.05      4.71 o 
  -1   5   7      293.26      253.62      9.69 o 
   0   5   7      105.67      100.92      7.17 o 
   1   5   7       49.93       61.97      6.51 o 
   2   5   7       51.24       55.45      6.34 o 
   3   5   7       50.53       49.86      6.99 o 
   4   5   7       46.64       41.50      9.27 o 
   5   5   7       32.06       35.94      9.53 o 
   6   5   7       32.40       32.63     13.26 o 
   7   5   7        0.20        0.03      6.70 o 
   8   5   7       16.30       17.85      8.70 o 
   9   5   7       26.00       26.09      6.95 o 
  10   5   7        3.28        1.49      5.50 o 
  11   5   7        6.72       11.39      6.42 o 
  12   5   7        4.58       11.42      7.95 o 
 -13   6   7        3.72        0.91     10.22 o 
 -12   6   7        0.00        5.29      5.22 o 
 -11   6   7        5.00       10.83      4.86 o 
 -10   6   7       19.16       18.07      5.62 o 
  -9   6   7       13.47        9.54      4.81 o 
  -8   6   7       11.42       14.42      6.27 o 
  -7   6   7       56.44       65.49      8.03 o 
  -6   6   7      137.34      152.33     26.26 o 
  -5   6   7       53.93       66.13     10.13 o 
  -4   6   7        3.82        2.33      5.64 o 
  -3   6   7       83.21       93.10     10.23 o 
  -2   6   7       65.13       79.63      9.57 o 
  -1   6   7       17.16       27.72      5.11 o 
   0   6   7      188.34      179.13      9.26 o 
   1   6   7       27.98       28.78      7.51 o 
   2   6   7       81.41       84.28      7.73 o 
   3   6   7       14.89       15.26      9.26 o 
   4   6   7        5.34       10.25      7.60 o 
   5   6   7       13.47        6.48      7.49 o 
   6   6   7       31.86       25.69      9.81 o 
   7   6   7       47.59       60.63     12.18 o 
   8   6   7       18.65       26.71      9.52 o 
   9   6   7       44.88       48.60      8.49 o 
  10   6   7       10.62       14.07      6.83 o 
  11   6   7       10.13       12.79      6.38 o 
 -11   7   7        9.95       18.73     10.66 o 
 -10   7   7        4.96        3.33      3.09 o 
  -9   7   7        0.83        5.75      4.28 o 
  -8   7   7        3.42       18.42      9.55 o 
  -7   7   7       35.22       28.64      7.90 o 
  -6   7   7       32.07       40.77      9.47 o 
  -5   7   7       45.00       55.43     12.58 o 
  -4   7   7      125.46      131.53     12.30 o 
  -3   7   7       34.36       39.45     11.01 o 
  -2   7   7       21.61       24.25      7.37 o 
  -1   7   7        2.35       -0.66      6.01 o 
   0   7   7        0.23       -1.83      6.20 o 
   1   7   7        4.04       15.44      7.61 o 
   2   7   7       18.62       28.93      7.50 o 
   3   7   7      113.72      119.17     15.68 o 
   4   7   7       99.50      131.84     17.86 o 
   5   7   7       42.45       49.51     11.70 o 
   6   7   7        2.75       13.53      8.22 o 
   7   7   7        2.07       -1.50     14.33 o 
   8   7   7       13.77       14.07      6.24 o 
   9   7   7        8.70       20.12      9.38 o 
  -9   8   7        0.27       -4.97      8.81 o 
  -8   8   7        3.80       -1.81      9.25 o 
  -7   8   7        6.06       11.75      5.37 o 
  -6   8   7        0.49        4.03      9.00 o 
  -5   8   7        2.05        5.62      6.79 o 
  -4   8   7        0.98        4.78      6.10 o 
  -3   8   7        0.00       -1.59      8.87 o 
  -2   8   7        0.44       -0.49      6.85 o 
  -1   8   7        5.16        8.04      8.88 o 
   0   8   7        2.94        6.18      6.64 o 
   1   8   7        4.62        6.94      6.61 o 
   2   8   7        4.80       11.67      8.20 o 
   3   8   7        0.72        4.16      7.93 o 
   4   8   7       14.17       21.66      9.42 o 
   5   8   7        3.18        8.94      9.66 o 
   6   8   7        0.37        7.54      8.22 o 
   7   8   7        0.22       19.10     19.58 o 
  -5   9   7        6.46        7.44      7.62 o 
  -4   9   7        0.13        4.73      6.54 o 
  -3   9   7        9.77       18.23      9.13 o 
  -2   9   7       37.51       35.15      9.04 o 
  -1   9   7       28.11       25.58      8.47 o 
   0   9   7        4.46        8.74      7.36 o 
   1   9   7       25.16       34.25      8.57 o 
   2   9   7        9.93       17.07      9.46 o 
   3   9   7       12.27       19.06     16.23 o 
 -16   0   8        2.93       11.98      9.43 o 
 -15   0   8       32.68       30.52     10.04 o 
 -14   0   8       23.18       16.50     19.55 o 
 -13   0   8       31.73       57.22     10.77 o 
 -12   0   8       34.80       40.84     12.61 o 
 -11   0   8       15.05       21.43      7.79 o 
 -10   0   8        0.24       -1.74      6.24 o 
  -9   0   8      636.85      535.51     19.13 o 
  -8   0   8      224.24      220.84     10.37 o 
  -7   0   8      100.27       93.58      5.71 o 
  -6   0   8      480.95      497.90     11.86 o 
  -5   0   8      421.25      408.09      9.71 o 
  -4   0   8      113.75      106.52      5.70 o 
  -3   0   8       12.64       12.94      2.99 o 
  -2   0   8      116.71      106.21      5.37 o 
  -1   0   8       35.03       39.72      5.31 o 
   0   0   8      908.21      866.98     18.20 o 
   1   0   8      359.93      356.28     11.13 o 
   2   0   8      142.20      149.50      9.28 o 
   3   0   8      218.98      240.18     11.82 o 
   4   0   8      296.75      320.18     20.42 o 
   6   0   8       22.42       31.06      9.24 o 
   7   0   8       28.74       35.97     10.33 o 
   8   0   8      103.66      112.11     16.57 o 
   9   0   8       40.39       44.80     12.86 o 
  10   0   8       28.83       22.94     11.04 o 
  11   0   8       38.32       32.74     13.39 o 
  12   0   8       11.59        7.12     12.04 o 
  13   0   8       16.73       19.19     13.28 o 
 -16   1   8        0.01        3.52     10.94 o 
 -15   1   8        1.10        1.44      5.52 o 
 -14   1   8        6.02        3.17      5.50 o 
 -13   1   8        5.40        8.05      6.26 o 
 -12   1   8        0.18       -1.33      4.91 o 
 -11   1   8       15.53        9.11      4.99 o 
 -10   1   8       19.69       15.53      8.03 o 
  -9   1   8       14.32       16.07      4.26 o 
  -8   1   8      353.12      331.93      8.39 o 
  -7   1   8       47.16       55.93      4.22 o 
  -6   1   8       13.42       16.76      2.26 o 
  -5   1   8        0.36        0.13      1.40 o 
  -4   1   8        9.20        5.83      1.79 o 
  -3   1   8       85.78       87.10      4.44 o 
  -2   1   8      312.91      289.43      6.29 o 
  -1   1   8      134.12      129.39      4.50 o 
   0   1   8        0.16       -0.78      1.52 o 
   1   1   8       56.02       51.25      4.63 o 
   2   1   8      217.52      224.95      9.53 o 
   3   1   8      191.78      173.55      9.37 o 
   4   1   8        2.54        1.00      1.96 o 
   5   1   8       93.41      104.64      9.66 o 
   6   1   8      309.77      305.90     14.13 o 
   7   1   8       60.31       68.74      9.18 o 
   8   1   8        8.11        9.93      6.02 o 
   9   1   8       34.45       34.38      8.19 o 
  10   1   8        5.46       15.35      7.79 o 
  11   1   8        0.00        5.71      6.93 o 
  12   1   8        7.24        0.50      7.24 o 
  13   1   8        7.88       17.56      8.94 o 
 -15   2   8        4.18        1.07      6.16 o 
 -14   2   8        1.88       20.41      7.30 o 
 -13   2   8       17.24       15.80      5.86 o 
 -12   2   8       15.36       22.19      8.49 o 
 -11   2   8       12.04       14.79      5.39 o 
 -10   2   8        2.67        3.65      4.52 o 
  -9   2   8        0.04        0.99      3.24 o 
  -8   2   8       20.88       21.26      4.89 o 
  -7   2   8        7.94        8.87      2.60 o 
  -6   2   8        2.00       -3.21      1.89 o 
  -5   2   8      196.03      197.53      5.13 o 
  -4   2   8      270.49      242.57      6.25 o 
  -3   2   8      172.32      165.44      5.35 o 
  -2   2   8       44.52       42.46      3.43 o 
  -1   2   8        2.91        4.35      2.05 o 
   0   2   8        2.65       10.93      3.43 o 
   1   2   8      152.51      135.25      5.11 o 
   2   2   8      201.22      167.80     13.20 o 
   3   2   8       99.48       97.93      7.78 o 
   4   2   8      223.81      231.39     12.45 o 
   5   2   8       74.35       82.72     13.10 o 
   6   2   8        0.07        5.65      8.73 o 
   7   2   8        0.72       -0.86      5.58 o 
   8   2   8       10.24        6.67      2.59 o 
   9   2   8        5.14      -12.83      7.97 o 
  10   2   8        6.32       34.82      6.20 o 
  11   2   8       25.98       30.31      8.88 o 
  12   2   8       23.01       29.72     18.14 o 
  13   2   8       14.16       14.14     19.44 o 
 -15   3   8        0.19        6.94      6.90 o 
 -14   3   8        5.78        5.24      6.89 o 
 -13   3   8       20.62       34.22      8.35 o 
 -12   3   8       18.98       23.70      7.06 o 
 -11   3   8       21.41       21.55      5.75 o 
 -10   3   8        8.85       17.96      4.97 o 
  -9   3   8        4.44        1.18      4.81 o 
  -8   3   8        0.35        5.16      3.75 o 
  -7   3   8       32.06       30.30      4.99 o 
  -6   3   8       37.59       27.95      8.19 o 
  -5   3   8       27.07       27.92      4.24 o 
  -4   3   8      145.84      143.44      6.55 o 
  -3   3   8      182.71      175.63      6.27 o 
  -2   3   8      151.14      135.35      6.59 o 
  -1   3   8       61.00       64.73      6.16 o 
   0   3   8        7.46        4.82      3.07 o 
   1   3   8       36.50       37.89      4.29 o 
   2   3   8       51.63       55.05      6.93 o 
   3   3   8      112.87      120.94      9.80 o 
   4   3   8      116.59      150.42     18.49 o 
   5   3   8      142.96      161.54     11.86 o 
   6   3   8       90.86      106.77     24.42 o 
   7   3   8       24.21       35.94      8.00 o 
   8   3   8        0.30       -3.79      4.32 o 
   9   3   8        7.04        0.00      4.93 o 
  10   3   8        4.33       12.37      8.99 o 
  11   3   8        0.07        0.17      9.04 o 
  12   3   8        8.82       16.64     10.87 o 
 -14   4   8        0.54       17.91      8.21 o 
 -13   4   8        2.95        5.93      8.88 o 
 -12   4   8        3.30        7.76      5.65 o 
 -11   4   8        0.45        0.26      4.20 o 
 -10   4   8        6.71       11.63      4.88 o 
  -9   4   8       14.15        7.48      3.91 o 
  -8   4   8       36.02       55.29      6.30 o 
  -7   4   8      130.31      132.70      9.27 o 
  -6   4   8       48.94       55.44      6.99 o 
  -5   4   8        2.30       -5.00      4.34 o 
  -4   4   8       10.43        9.16      5.92 o 
  -3   4   8       39.22       45.75      7.68 o 
  -2   4   8        3.79        9.30      7.15 o 
  -1   4   8       39.10       54.40      9.74 o 
   0   4   8      146.94      156.28      8.36 o 
   1   4   8       13.60       15.02      4.29 o 
   2   4   8       24.89       28.97      6.37 o 
   3   4   8        9.59        1.78      5.85 o 
   4   4   8        3.50        0.64      5.88 o 
   5   4   8       23.04       16.68      8.14 o 
   6   4   8        2.43       -7.77      8.55 o 
   7   4   8        3.15       -1.66      6.38 o 
   8   4   8        8.49       16.71      5.91 o 
   9   4   8       23.31       18.85      6.28 o 
  10   4   8        0.00        0.85      6.53 o 
  11   4   8        0.01       -4.81     13.95 o 
 -13   5   8        1.87        8.33      6.34 o 
 -12   5   8        0.64        2.89      5.00 o 
 -11   5   8        0.07       -5.04      4.55 o 
 -10   5   8       22.83       35.35      6.28 o 
  -9   5   8        6.86        9.10      4.85 o 
  -8   5   8       19.46       12.17      7.19 o 
  -7   5   8       10.83        7.42      5.87 o 
  -6   5   8        6.71       13.82      6.56 o 
  -5   5   8       28.31       31.58      7.57 o 
  -4   5   8        0.65       -3.25      6.87 o 
  -3   5   8        8.60       11.99      6.48 o 
  -2   5   8       13.45        6.26      5.52 o 
  -1   5   8        5.28        5.60      5.40 o 
   0   5   8       33.89       37.79      5.37 o 
   1   5   8       67.16       66.59      9.13 o 
   2   5   8       15.14       13.87      6.42 o 
   3   5   8        4.46       -2.39      6.29 o 
   4   5   8       11.39       11.61      8.16 o 
   5   5   8        2.14        0.17      7.18 o 
   6   5   8        8.27        5.10      6.87 o 
   7   5   8        0.01      -10.34      6.40 o 
   8   5   8        9.08       11.71      8.13 o 
   9   5   8        0.00        1.49      6.13 o 
  10   5   8        8.75        6.97      9.69 o 
 -12   6   8        0.75       12.86      5.87 o 
 -11   6   8       16.18       12.15      6.13 o 
 -10   6   8        2.77       15.37      5.55 o 
  -9   6   8        9.86        9.15      6.84 o 
  -8   6   8        0.01       -2.93      5.59 o 
  -7   6   8        3.53       11.93      6.89 o 
  -6   6   8        0.02        1.43      8.57 o 
  -5   6   8       10.19        1.07      7.93 o 
  -4   6   8       90.84      109.07     13.24 o 
  -3   6   8       51.46       63.64     12.92 o 
  -2   6   8       33.62       35.74     14.57 o 
  -1   6   8       13.74       11.59     12.00 o 
   0   6   8        4.04        9.99      6.52 o 
   1   6   8        8.47        9.12      6.39 o 
   2   6   8       21.28       19.43      8.50 o 
   3   6   8       19.87       31.82     10.48 o 
   4   6   8       15.52       27.28     10.20 o 
   5   6   8       60.21       68.97     12.60 o 
   6   6   8       25.37       37.49     18.21 o 
   7   6   8        0.20       11.96      8.92 o 
   8   6   8        7.59        4.13      8.96 o 
   9   6   8        1.19        6.94      6.47 o 
 -10   7   8       13.09        4.67      6.44 o 
  -9   7   8       30.32       30.34      9.05 o 
  -8   7   8        7.66       14.28      7.31 o 
  -7   7   8        0.38        6.17      8.31 o 
  -6   7   8        5.69       14.09     10.81 o 
  -5   7   8        8.09       23.46     13.31 o 
  -4   7   8        4.88       10.68      6.22 o 
  -3   7   8       65.59       90.04     21.88 o 
  -2   7   8      154.78      163.12     12.32 o 
  -1   7   8      108.73      106.59     14.50 o 
   0   7   8       23.30       19.07      8.23 o 
   1   7   8        3.59        7.73      5.36 o 
   2   7   8       11.51       18.37      9.04 o 
   3   7   8       41.32       51.91     12.36 o 
   4   7   8       38.75       40.67     11.81 o 
   5   7   8      105.53      129.83     46.94 o 
   6   7   8       32.96       48.55     15.35 o 
   7   7   8        5.83        8.34     14.38 o 
  -7   8   8        0.88        3.86      6.70 o 
  -6   8   8        0.01        6.58     10.98 o 
  -5   8   8       25.43       34.46      8.82 o 
  -4   8   8        2.87       10.03      5.90 o 
  -3   8   8        0.00       18.88     11.23 o 
  -2   8   8        0.01        7.62      6.67 o 
  -1   8   8        9.52       28.20      8.71 o 
   0   8   8       15.36       28.29      8.93 o 
   1   8   8        3.59        8.30      9.87 o 
   2   8   8        3.20       19.05     10.57 o 
   3   8   8        7.66        9.05     19.97 o 
   4   8   8        1.06       16.52      9.34 o 
 -14   1   9        3.82        4.25      5.60 o 
 -13   1   9        1.21        7.07      6.07 o 
 -12   1   9        0.94       -1.24      5.17 o 
 -11   1   9        3.19        4.83      7.93 o 
 -10   1   9        0.22        4.22      5.05 o 
  -9   1   9       39.03       45.34      6.19 o 
  -8   1   9       48.03       50.02      6.12 o 
  -7   1   9        7.58       10.25      3.58 o 
  -6   1   9       20.40       22.08      3.89 o 
  -5   1   9        0.14        3.83      2.04 o 
  -4   1   9       11.19       15.96      2.34 o 
  -3   1   9        4.64        8.75      1.95 o 
  -2   1   9        1.51        2.74      1.88 o 
  -1   1   9        2.93        6.88      2.27 o 
   0   1   9        1.37        1.70      2.34 o 
   1   1   9       10.68        8.65      3.92 o 
   2   1   9        0.00       -0.06      7.71 o 
   3   1   9       69.24       71.84     12.55 o 
   5   1   9        3.98        3.42      6.79 o 
   6   1   9        6.94       27.38      9.11 o 
   7   1   9        2.87       -3.33      5.06 o 
   8   1   9        4.09        7.82      6.10 o 
   9   1   9        0.83        6.29      6.43 o 
  10   1   9        1.26        6.94      7.60 o 
  11   1   9        0.01        8.35      7.96 o 
 -14   2   9        0.01       10.61      6.91 o 
 -13   2   9        0.32        6.85      5.79 o 
 -12   2   9        0.14        9.66      9.31 o 
 -11   2   9       12.40       14.56      7.57 o 
 -10   2   9       29.43       29.39     14.02 o 
  -9   2   9       91.23      124.38     12.37 o 
  -8   2   9       39.90       58.54      6.41 o 
  -7   2   9      155.22      169.05      8.94 o 
  -6   2   9       48.14       59.92      5.07 o 
  -5   2   9       19.68       19.79      3.26 o 
  -4   2   9       66.71       76.06      4.14 o 
  -3   2   9       77.69       79.92      5.36 o 
  -2   2   9      133.29      141.17      5.95 o 
  -1   2   9      133.16      146.97      9.38 o 
   0   2   9      144.75      146.90      8.15 o 
   1   2   9        4.70        5.23      3.55 o 
   2   2   9        2.17       -0.29      5.34 o 
   3   2   9       77.27       81.21     14.32 o 
   4   2   9       96.99       89.97      9.97 o 
   5   2   9       34.96       40.65      7.98 o 
   6   2   9       12.87       35.95     10.10 o 
   7   2   9        8.85       17.75      9.39 o 
   8   2   9       21.60       30.34      7.64 o 
   9   2   9        0.41        6.48      7.04 o 
  10   2   9        7.11       11.34     12.78 o 
  11   2   9        3.34       16.29      8.54 o 
 -13   3   9       13.30       11.50      7.18 o 
 -12   3   9        0.04       16.42     10.59 o 
 -11   3   9        0.57        9.02      6.17 o 
 -10   3   9        4.31       13.43      6.63 o 
  -9   3   9        1.41        5.65      4.53 o 
  -8   3   9        3.43       10.44     10.35 o 
  -7   3   9       24.54       29.28      5.15 o 
  -6   3   9       93.39      103.79      8.95 o 
  -5   3   9       32.38       37.71      6.28 o 
  -4   3   9        3.51        7.63      6.30 o 
  -3   3   9       10.03       10.69      5.70 o 
  -2   3   9        3.07        0.85      3.21 o 
  -1   3   9       11.15       15.02      3.85 o 
   0   3   9       34.99       62.71     10.33 o 
   1   3   9       95.85      107.81      8.30 o 
   2   3   9        0.86       -2.68      7.58 o 
   3   3   9        0.08      -10.58      7.45 o 
   4   3   9       13.88        8.98      6.75 o 
   5   3   9       11.91       17.16      8.24 o 
   6   3   9       27.43       18.32     12.42 o 
   7   3   9       25.55       25.35     12.67 o 
   8   3   9       18.33       17.76     10.10 o 
   9   3   9        5.30       23.37     10.69 o 
  10   3   9       32.73       25.75     12.28 o 
 -13   4   9        0.19        3.20      6.26 o 
 -12   4   9        1.18        8.84      6.53 o 
 -11   4   9        0.90        8.84      7.18 o 
 -10   4   9        0.28        4.05      4.05 o 
  -9   4   9        1.21        5.12      4.17 o 
  -8   4   9       19.68       35.33      7.83 o 
  -7   4   9        0.05        3.94      4.39 o 
  -6   4   9        0.61        9.88      6.45 o 
  -5   4   9        5.83       10.94      6.63 o 
  -4   4   9        0.01      -10.10      6.51 o 
  -3   4   9        2.35        3.91      8.80 o 
  -2   4   9        0.00       -7.37      4.70 o 
  -1   4   9        0.08        2.02      8.75 o 
   0   4   9        0.00        2.36      4.98 o 
   1   4   9       80.16       75.36      9.35 o 
   2   4   9        1.99        2.25      5.03 o 
   3   4   9       41.00       69.96     21.58 o 
   4   4   9        6.34        1.85      7.04 o 
   5   4   9        0.02       -0.39      6.57 o 
   6   4   9        3.66       -1.88      7.75 o 
   7   4   9        8.74        4.91      7.96 o 
   8   4   9        9.21       15.21      5.98 o 
   9   4   9        1.28       -3.55      4.63 o 
  10   4   9        1.63        5.36      7.38 o 
 -11   5   9        0.35        3.31      6.18 o 
 -10   5   9        1.18       11.57      6.43 o 
  -9   5   9        0.11        4.97      9.00 o 
  -8   5   9       12.34       16.90      7.34 o 
  -7   5   9       46.30       47.57     11.98 o 
  -6   5   9      146.05      158.83     14.45 o 
  -5   5   9      108.26      116.31     22.36 o 
  -4   5   9       34.06       52.77      8.96 o 
  -3   5   9        3.89        4.55     11.87 o 
  -2   5   9        0.89        6.51      5.98 o 
  -1   5   9        0.04        0.90      5.58 o 
   0   5   9       54.09       57.99     13.95 o 
   1   5   9       83.46       95.59     23.88 o 
   2   5   9       76.74       93.82     25.01 o 
   3   5   9      124.97      140.69     24.28 o 
   4   5   9       68.04       83.09     13.70 o 
   5   5   9       49.66       67.21     13.21 o 
   6   5   9        4.82        5.68      8.25 o 
   7   5   9       29.62       28.49     10.35 o 
   8   5   9       22.26       43.13     11.87 o 
 -10   6   9        6.22       19.71      7.23 o 
  -9   6   9        0.01        3.60      5.65 o 
  -8   6   9        5.11       14.13      7.88 o 
  -7   6   9        1.68        7.86      6.89 o 
  -6   6   9        3.58       16.78      7.17 o 
  -5   6   9        3.88        0.44      8.43 o 
  -4   6   9       24.99       46.52     14.21 o 
  -3   6   9       12.70       17.17      9.22 o 
  -2   6   9       12.16       20.07     11.44 o 
  -1   6   9        3.05        1.65      7.58 o 
   0   6   9        1.21        5.91      7.39 o 
   1   6   9        7.41       11.16      6.14 o 
   2   6   9        1.28       -2.95      5.97 o 
   3   6   9       16.02       21.50      9.99 o 
   4   6   9       77.85       79.47     22.65 o 
   5   6   9       13.07       31.77     11.09 o 
   6   6   9        1.13        7.51      8.73 o 
   7   6   9       14.13       20.63     11.72 o 
  -7   7   9        0.11       10.02      9.13 o 
  -5   7   9        3.68       18.40     13.17 o 
  -4   7   9       11.14       35.06     18.11 o 
  -3   7   9        5.42       13.23      9.38 o 
  -2   7   9        4.06        1.89      8.59 o 
  -1   7   9        5.51        4.63     11.59 o 
   0   7   9        4.04        4.32      6.28 o 
   1   7   9        3.14       10.28      7.59 o 
   2   7   9        7.01       24.45     10.44 o 
   3   7   9        3.12        3.98      9.40 o 
   4   7   9       27.43       33.30     16.87 o 
 -13   0  10        6.86       -2.52      8.69 o 
 -12   0  10        2.07        0.38      7.81 o 
 -11   0  10        0.68       -3.96      7.25 o 
 -10   0  10        0.18        7.31      7.17 o 
  -9   0  10        1.64       -0.60      6.23 o 
  -8   0  10        9.37        8.91      6.92 o 
  -7   0  10        0.01       -3.21      5.25 o 
  -6   0  10       39.57       52.17      8.87 o 
  -5   0  10       67.57       67.40      8.94 o 
  -4   0  10       26.83       39.59      5.32 o 
  -3   0  10        7.88       18.13      3.20 o 
  -2   0  10        0.15        6.41      3.78 o 
  -1   0  10        2.46        0.77      3.18 o 
   0   0  10        0.80       -4.28      7.92 o 
   6   0  10       34.81       19.26     10.20 o 
   7   0  10       13.81        9.44      8.33 o 
   8   0  10        2.67       -4.90      8.65 o 
   9   0  10       27.55       41.04     13.11 o 
 -12   1  10       28.66       31.26      7.00 o 
 -11   1  10        8.46       10.11      7.61 o 
 -10   1  10        0.22        3.29      5.04 o 
  -9   1  10       14.55        8.18      4.93 o 
  -8   1  10        7.90        3.05      4.28 o 
  -7   1  10       17.92       19.84      5.96 o 
  -6   1  10        7.71       -0.61      3.88 o 
  -5   1  10      122.67      117.68      5.56 o 
  -4   1  10      205.30      206.77      8.17 o 
  -3   1  10       84.76       97.69      5.58 o 
  -2   1  10       18.39       30.82      4.81 o 
  -1   1  10       12.41        4.31      4.75 o 
   0   1  10        0.24        7.29      5.15 o 
   1   1  10       11.22       14.41      9.52 o 
   5   1  10      142.88      179.04     17.70 o 
   6   1  10       13.13       24.22      9.69 o 
   7   1  10        2.44        1.25      5.91 o 
   8   1  10        0.51        2.84      6.38 o 
   9   1  10        0.01        6.24      7.31 o 
 -12   2  10        0.65        3.77      8.01 o 
 -11   2  10        3.00       13.38      8.69 o 
 -10   2  10       14.03       12.04      7.07 o 
  -9   2  10        0.75       12.18      9.74 o 
  -8   2  10        5.66       10.89      5.38 o 
  -7   2  10       72.59       75.88      8.65 o 
  -6   2  10        0.37       12.36      7.26 o 
  -5   2  10        0.48        1.62      3.97 o 
  -4   2  10        1.01        0.18      5.70 o 
  -3   2  10       30.04       26.78      7.15 o 
  -2   2  10       44.28       41.31      7.48 o 
  -1   2  10       25.48       32.44      7.43 o 
   0   2  10        1.82        3.05      5.09 o 
   1   2  10        0.72        0.45      5.02 o 
   2   2  10      164.97      223.39     35.98 o 
   3   2  10       45.69       32.47      9.28 o 
   7   2  10       15.87       20.04      9.32 o 
   8   2  10        0.52       18.34      9.82 o 
   9   2  10        6.89       17.21     11.11 o 
 -12   3  10        0.23       14.19      7.59 o 
 -11   3  10        0.28       18.31      8.21 o 
 -10   3  10        5.00       14.68      7.85 o 
  -9   3  10       32.21       26.36      8.06 o 
  -8   3  10       13.22       17.09      5.09 o 
  -7   3  10       59.87       64.18      8.69 o 
  -6   3  10       85.60      105.63     13.11 o 
  -5   3  10       17.66        8.15      6.81 o 
  -4   3  10       28.66       29.90      7.97 o 
  -3   3  10       17.75       21.38      7.67 o 
  -2   3  10        8.25       12.30      6.45 o 
  -1   3  10        9.69        4.42      5.92 o 
   0   3  10       75.00       77.74      9.76 o 
   1   3  10        3.94       12.50      7.64 o 
   2   3  10        0.36       -1.06      5.38 o 
   3   3  10       23.27       45.36     26.70 o 
   4   3  10       11.79       22.65     22.21 o 
   5   3  10        2.77        6.13      4.98 o 
   6   3  10        3.73        5.04      8.34 o 
 -11   4  10        0.33        5.24      5.45 o 
 -10   4  10        0.00       12.94      4.40 o 
  -9   4  10        3.38       21.82      5.93 o 
  -8   4  10       15.60       32.58     10.66 o 
  -7   4  10       38.76       54.10     10.35 o 
  -6   4  10        4.57        5.79      6.78 o 
  -5   4  10        0.40       -5.16      5.49 o 
  -4   4  10        0.31       -1.91      5.80 o 
  -3   4  10       15.16       28.14     16.74 o 
  -2   4  10        7.81       -0.78      4.97 o 
   0   4  10        0.78       -0.20      4.66 o 
   1   4  10        0.05       -0.90      3.95 o 
   2   4  10       37.86       46.28     20.29 o 
   3   4  10        0.34        7.58     13.28 o 
   4   4  10        0.72       16.86     13.56 o 
   5   4  10        1.61        5.72      8.89 o 
   6   4  10        1.40        4.69      6.88 o 
   7   4  10        0.70        3.79     10.17 o 
  -9   5  10        0.00       -0.62      4.00 o 
  -8   5  10        2.86       12.43      6.74 o 
  -7   5  10        0.96       14.22      7.33 o 
  -6   5  10        1.68       13.13     19.15 o 
  -5   5  10        4.45        3.06      8.28 o 
  -4   5  10       15.52       31.91     11.41 o 
  -3   5  10        8.89        4.25      5.64 o 
  -2   5  10        6.64        0.40      8.13 o 
  -1   5  10       17.06       23.26     18.17 o 
   0   5  10        0.21        6.60      5.35 o 
   1   5  10        3.47       -4.85      7.50 o 
   2   5  10        9.19       26.38     14.04 o 
   3   5  10        7.59       24.85     29.14 o 
   4   5  10       24.65       33.53     18.11 o 
   5   5  10       23.41       24.18     10.28 o 
   6   5  10        4.24        5.46      8.35 o 
  -7   6  10        0.17       20.60      8.87 o 
  -6   6  10        0.07       12.39     14.68 o 
  -5   6  10        0.82       -6.54      9.42 o 
  -3   6  10       12.28       22.20     12.79 o 
  -2   6  10      101.92      121.40     29.09 o 
  -1   6  10       53.83       57.38      9.64 o 
   0   6  10        7.32       -1.77      8.44 o 
   1   6  10        4.21       10.71      4.98 o 
   2   6  10        0.02       12.32      8.77 o 
   3   6  10       10.78       11.61     10.08 o 
   4   6  10        6.98       18.08     11.63 o 
 -11   1  11        0.31        7.59      6.52 o 
 -10   1  11       14.45       29.75      8.50 o 
  -9   1  11       17.02       35.93     10.19 o 
  -8   1  11        9.97       23.88      7.60 o 
  -7   1  11       46.77       67.13      8.70 o 
  -6   1  11       27.66       41.75      7.21 o 
  -5   1  11        0.21       -3.37      4.65 o 
  -4   1  11        2.02        0.20      4.71 o 
  -3   1  11        2.58       11.65      7.27 o 
  -2   1  11        7.81       10.65      4.37 o 
  -1   1  11       16.99       30.73     20.40 o 
   0   1  11       31.11       31.23      9.12 o 
   1   1  11        1.38        0.87      6.66 o 
   2   1  11       14.56       42.58     13.72 o 
   5   1  11        1.59       39.12     10.70 o 
   6   1  11        3.67        7.15      6.62 o 
   7   1  11        7.09       15.12     10.52 o 
 -10   2  11        3.77       12.37      6.85 o 
  -9   2  11        3.87       11.35      6.15 o 
  -8   2  11        0.15        5.84      5.38 o 
  -7   2  11        9.96        8.40      6.51 o 
  -6   2  11        0.01        5.13      5.83 o 
  -5   2  11        0.81        1.65      5.19 o 
  -4   2  11        0.13       -2.46      4.65 o 
  -3   2  11        2.53       18.07      9.36 o 
  -2   2  11        2.04        3.99      6.06 o 
  -1   2  11        1.02       12.39      6.44 o 
   0   2  11        0.47        1.43      5.12 o 
   1   2  11        0.73       -1.94      4.75 o 
   2   2  11        0.32        0.23      5.06 o 
   3   2  11       18.70       43.01     14.86 o 
   4   2  11       12.58       26.58     11.07 o 
  -9   3  11       10.99       19.30      7.71 o 
  -8   3  11       17.67       24.19      7.75 o 
  -7   3  11       14.07       31.75     12.61 o 
  -6   3  11       46.03       41.02      8.54 o 
  -5   3  11       29.46       51.48     16.53 o 
  -4   3  11        6.03       17.25     11.57 o 
  -3   3  11        0.64       13.58      6.96 o 
  -2   3  11        0.74        3.44      5.42 o 
  -1   3  11        8.16       -0.16      5.45 o 
   0   3  11       30.12       38.24     11.65 o 
   2   3  11       29.13       51.85     11.24 o 
   3   3  11        5.56        8.54      8.50 o 
   4   3  11        7.61       68.49     16.34 o 
   5   3  11        1.05       20.24      6.20 o 
   6   3  11        4.64       52.52     11.17 o 
  -8   4  11        3.55       16.49      9.74 o 
  -7   4  11        1.75       15.91      7.20 o 
  -6   4  11       40.99       48.86      7.66 o 
  -5   4  11       15.93       23.62      8.35 o 
  -4   4  11       20.93       35.14      8.88 o 
  -3   4  11       51.69       53.06     11.49 o 
  -2   4  11       48.95       45.24     10.45 o 
  -1   4  11        8.98       28.29     12.60 o 
   0   4  11        0.00        2.78     10.97 o 
   1   4  11        2.42       13.00     10.30 o 
   2   4  11        4.82        5.42      8.68 o 
   3   4  11       51.57       94.45     31.50 o 
   4   4  11       52.55       98.82     29.96 o 
  -6   5  11        2.97       13.11      7.58 o 
  -5   5  11       13.54       43.88     34.43 o 
  -4   5  11        1.49       17.86      7.32 o 
  -3   5  11        2.35       -3.47      4.96 o 
  -2   5  11        0.02        7.51     10.13 o 
  -1   5  11        1.51        3.97      5.61 o 
   0   5  11        4.58       10.55      7.55 o 
   1   5  11        9.33       22.90     19.29 o 
   2   5  11        3.27       40.31     16.87 o 
  -8   0  12        9.00       17.39      9.99 o 
  -7   0  12       18.03       27.59      8.48 o 
  -6   0  12        1.57       10.00     11.33 o 
  -5   0  12        8.52        8.72     10.51 o 
  -4   0  12       73.48       53.00     14.01 o 
  -3   0  12       21.90       24.87     12.34 o 
  -2   0  12        0.77        1.04     10.41 o 
  -1   0  12       10.18      119.82     13.01 o 
   0   0  12       10.87       32.80     11.00 o 
   1   0  12        4.33       19.88      9.23 o 
  -7   1  12        0.75       25.08     26.75 o 
  -6   1  12        3.51        5.34      6.81 o 
  -5   1  12        7.17       -2.38      4.67 o 
  -4   1  12        5.07        8.66      7.31 o 
  -3   1  12        5.26        2.37     11.06 o 
  -2   1  12        1.75      112.72     11.24 o 
  -1   1  12        5.03       16.73     23.60 o 
   0   1  12        3.64       13.48      8.64 o 
   1   1  12        2.95       32.53     13.14 o 
   2   1  12       26.34       75.07     17.99 o 
   3   1  12       55.54       56.73     17.99 o 
  -7   2  12       27.56       32.93     11.52 o 
  -6   2  12       23.42       33.33      8.07 o 
  -5   2  12        6.56       10.23      7.70 o 
  -4   2  12        7.71       16.20     10.39 o 
  -3   2  12        0.15        8.26      5.88 o 
  -2   2  12        0.03       19.55      6.90 o 
  -1   2  12        3.20        4.78      6.27 o 
   0   2  12       18.13       75.91     18.05 o 
   1   2  12       12.13       38.34     14.09 o 
   2   2  12        3.04        9.59      7.09 o 
  -5   3  12        0.39       11.47      6.42 o 
  -4   3  12        3.20        4.26      8.87 o 
  -3   3  12        1.02        1.39      8.12 o 
  -2   3  12        2.60       22.99     20.39 o 
  -1   3  12        0.27        8.80      5.74 o 
   0   3  12        0.54       12.58     12.64 o 
   1   3  12        0.00       20.57      6.48 o 
                                                 
